# Supplementary material for: A simulation-based method to inform serosurvey design for estimating the force of infection using existing blood samples
Source: PLoS Comput Biol. 2023 Nov 27;19(11):e1011666. doi: 10.1371/journal.pcbi.1011666 (PMC10727435; doi:10.1371/journal.pcbi.1011666)
Supplement: S1 Code — Within the "script" directory, the main analysis using Model 1 can be executed using sequentially numbered files 1 to 6. The analysis pertaining to the antibody decay (model 2) and time-varying FOI (model 3) can be run using the scripts numbered 7 to 10. (ZIP) [file pcbi.1011666.s002.zip]

Archive with 60 entries (55 files):
- Seroprevalence_study_design/
- Seroprevalence_study_design/data/
- Seroprevalence_study_design/data/data_ghana/
- Seroprevalence_study_design/data/data_ghana/Assay_accuracy.csv
- Seroprevalence_study_design/data/data_ghana/FOI_Ghana_dec.csv
- Seroprevalence_study_design/data/data_ghana/FOI_Ghana_inc.csv
- Seroprevalence_study_design/data/data_ghana/FOI_Ghana_mix.csv
- Seroprevalence_study_design/data/data_ghana/FOI_Ghana_shapefiles.csv
- Seroprevalence_study_design/data/data_ghana/Ghana_age_structure_UNWPP_05yrs.csv
- Seroprevalence_study_design/data/data_ghana/Ghana_age_structure_UNWPP_10yrs.csv
- Seroprevalence_study_design/data/data_ghana/Ghana_age_structure_UNWPP_20yrs.csv
- Seroprevalence_study_design/data/data_ghana/PlotAccra.csv
- Seroprevalence_study_design/data/data_ghana/Sample_sizes_Ghana_05yrs_scenario0.csv
- Seroprevalence_study_design/data/data_ghana/Sample_sizes_Ghana_05yrs_scenarioA.csv
- Seroprevalence_study_design/data/data_ghana/Sample_sizes_Ghana_05yrs_scenarioB.csv
- Seroprevalence_study_design/data/data_ghana/Sample_sizes_Ghana_05yrs_scenarioC.csv
- Seroprevalence_study_design/data/data_ghana/Sample_sizes_Ghana_05yrs_scenarioD.csv
- Seroprevalence_study_design/data/data_ghana/Sample_sizes_Ghana_05yrs_scenarioE.csv
- Seroprevalence_study_design/data/data_ghana/Sample_sizes_Ghana_10yrs_scenario0.csv
- Seroprevalence_study_design/data/data_ghana/Sample_sizes_Ghana_10yrs_scenarioA.csv
- Seroprevalence_study_design/data/data_ghana/Sample_sizes_Ghana_10yrs_scenarioB.csv
- Seroprevalence_study_design/data/data_ghana/Sample_sizes_Ghana_10yrs_scenarioC.csv
- Seroprevalence_study_design/data/data_ghana/Sample_sizes_Ghana_10yrs_scenarioD.csv
- Seroprevalence_study_design/data/data_ghana/Sample_sizes_Ghana_10yrs_scenarioE.csv
- Seroprevalence_study_design/data/data_ghana/Sample_sizes_Ghana_20yrs_scenario0.csv
- Seroprevalence_study_design/data/data_ghana/Sample_sizes_Ghana_20yrs_scenarioA.csv
- Seroprevalence_study_design/data/data_ghana/Sample_sizes_Ghana_20yrs_scenarioB.csv
- Seroprevalence_study_design/data/data_ghana/Sample_sizes_Ghana_20yrs_scenarioC.csv
- Seroprevalence_study_design/data/data_ghana/Sample_sizes_Ghana_20yrs_scenarioD.csv
- Seroprevalence_study_design/data/data_ghana/Sample_sizes_Ghana_20yrs_scenarioE.csv
- Seroprevalence_study_design/data/data_ghana/tot_samp_ghana.csv
- Seroprevalence_study_design/R/
- Seroprevalence_study_design/R/.RData
- Seroprevalence_study_design/R/.Rhistory
- Seroprevalence_study_design/R/Abdecay.stan
- Seroprevalence_study_design/R/dengue_sim.R
- Seroprevalence_study_design/R/dengue_sim_PC.R
- Seroprevalence_study_design/R/functions_binom_Ghana.R
- Seroprevalence_study_design/R/functions_binom_Ghana_decay.R
- Seroprevalence_study_design/R/functions_binom_Ghana_time.R
- Seroprevalence_study_design/R/function_plot.R
- Seroprevalence_study_design/R/function_stat_analysis.R
- Seroprevalence_study_design/R/function_stat_analysis2.R
- Seroprevalence_study_design/R/Seromodel_lambda1.stan
- Seroprevalence_study_design/R/Seromodel_lambda2.stan
- Seroprevalence_study_design/R/Seromodel_lambda3.stan
- Seroprevalence_study_design/R/Seromodel_lambda4.stan
- Seroprevalence_study_design/R/time_FOI.stan
- Seroprevalence_study_design/script/
- Seroprevalence_study_design/script/.Rhistory
- Seroprevalence_study_design/script/10_stat_timeFOI.R
- Seroprevalence_study_design/script/1_Ghana_dataprod.R
- Seroprevalence_study_design/script/2_run_job_PC.R
- Seroprevalence_study_design/script/3_stat_paramters_calculation.R
- Seroprevalence_study_design/script/4_multiplot.R
- Seroprevalence_study_design/script/5_plot_Nsamples.R
- Seroprevalence_study_design/script/6_multiplot_seroprevalence.R
- Seroprevalence_study_design/script/7_dataset_prod_decay.R
- Seroprevalence_study_design/script/8_stat_decay.R
- Seroprevalence_study_design/script/9_dataset_prod_timeFOI.R
