# Supplementary material for: A simulation-based method to inform serosurvey design for estimating the force of infection using existing blood samples
Source: PLoS Comput Biol. 2023 Nov 27;19(11):e1011666. doi: 10.1371/journal.pcbi.1011666 (PMC10727435; doi:10.1371/journal.pcbi.1011666)
Supplement: S1 Code — Within the "script" directory, the main analysis using Model 1 can be executed using sequentially numbered files 1 to 6. The analysis pertaining to the antibody decay (model 2) and time-varying FOI (model 3) can be run using the scripts numbered 7 to 10. (ZIP) [file pcbi.1011666.s002.zip › Seroprevalence_study_design/data/data_ghana/FOI_Ghana_mix.csv]

Age-group	Accra	Kumasi	Tamale
Jan-14	0.012758328	0.013909126	0.014846532
15-19	0.012758328	0.013909126	0.014846532
20-24	0.012758328	0.013909126	0.014846532
25-29	0.012758328	0.013909126	0.014846532
30-34	0.004252776	0.004636376	0.004948844
35-39	0.004252776	0.004636376	0.004948844
40-44	0.004252776	0.004636376	0.004948844
45-49	0.004252776	0.004636376	0.004948844
50-54	0.008505552	0.009272751	0.009897688
55-59	0.008505552	0.009272751	0.009897688
60-64	0.008505552	0.009272751	0.009897688
65+	0.008505552	0.009272751	0.009897688
