# Supplementary material for: A simulation-based method to inform serosurvey design for estimating the force of infection using existing blood samples
Source: PLoS Comput Biol. 2023 Nov 27;19(11):e1011666. doi: 10.1371/journal.pcbi.1011666 (PMC10727435; doi:10.1371/journal.pcbi.1011666)
Supplement: S1 Code — Within the "script" directory, the main analysis using Model 1 can be executed using sequentially numbered files 1 to 6. The analysis pertaining to the antibody decay (model 2) and time-varying FOI (model 3) can be run using the scripts numbered 7 to 10. (ZIP) [file pcbi.1011666.s002.zip › Seroprevalence_study_design/data/data_ghana/Ghana_age_structure_UNWPP_05yrs.csv]

agegroup	counts
0-4	4169
05-Sep	3888
Oct-14	3480
15-19	3137
20-24	2860
25-29	2538
30-34	2266
35-39	1924
40-44	1626
45-49	1405
50-54	1189
55-59	946
60-64	667
65-69	424
70-74	298
75-79	158
80-84	70
85-89	21
90-94	4
95-99	0
100+	0
