# Supplementary material for: A simulation-based method to inform serosurvey design for estimating the force of infection using existing blood samples
Source: PLoS Comput Biol. 2023 Nov 27;19(11):e1011666. doi: 10.1371/journal.pcbi.1011666 (PMC10727435; doi:10.1371/journal.pcbi.1011666)
Supplement: S1 Code — Within the "script" directory, the main analysis using Model 1 can be executed using sequentially numbered files 1 to 6. The analysis pertaining to the antibody decay (model 2) and time-varying FOI (model 3) can be run using the scripts numbered 7 to 10. (ZIP) [file pcbi.1011666.s002.zip › Seroprevalence_study_design/data/data_ghana/Ghana_age_structure_UNWPP_10yrs.csv]

agegroup	counts
0-9	8057
Oct-19	6617
20-29	5398
30-39	4190
40-49	3031
50-59	2135
60-69	1091
70-79	456
80-89	91
90-99	4
100+	0
