# Supplementary material for: A simulation-based method to inform serosurvey design for estimating the force of infection using existing blood samples
Source: PLoS Comput Biol. 2023 Nov 27;19(11):e1011666. doi: 10.1371/journal.pcbi.1011666 (PMC10727435; doi:10.1371/journal.pcbi.1011666)
Supplement: S1 Code — Within the "script" directory, the main analysis using Model 1 can be executed using sequentially numbered files 1 to 6. The analysis pertaining to the antibody decay (model 2) and time-varying FOI (model 3) can be run using the scripts numbered 7 to 10. (ZIP) [file pcbi.1011666.s002.zip › Seroprevalence_study_design/data/data_ghana/PlotAccra.csv]

agegroup	population	Ghana	Accra	A	B	C	D	E	F
0-4	4169	4169	0	0	0	0	0	0	0
05-Sep	3888	3888	0	0	0	0	0	0	0
Oct-14	3480	3480	20	20	20	20	16	20	10
15-19	3137	3137	57	57	20	57	16	57	28
20-24	2860	2860	81	81	20	81	16	81	40
25-29	2538	2538	90	90	20	90	16	90	45
30-34	2266	2266	69	69	20	69	16	69	34
35-39	1924	1924	64	64	20	64	16	64	32
40-44	1626	1626	44	44	20	10	44	22	44
45-49	1405	1405	66	66	20	10	66	33	66
50-54	1189	1189	45	45	20	10	45	22	45
55-59	946	946	38	38	20	10	38	19	38
60-64	667	667	31	31	20	10	31	16	31
65+	424	424	62	62	20	10	62	31	62
