# Supplementary material for: A simulation-based method to inform serosurvey design for estimating the force of infection using existing blood samples
Source: PLoS Comput Biol. 2023 Nov 27;19(11):e1011666. doi: 10.1371/journal.pcbi.1011666 (PMC10727435; doi:10.1371/journal.pcbi.1011666)
Supplement: S1 Code — Within the "script" directory, the main analysis using Model 1 can be executed using sequentially numbered files 1 to 6. The analysis pertaining to the antibody decay (model 2) and time-varying FOI (model 3) can be run using the scripts numbered 7 to 10. (ZIP) [file pcbi.1011666.s002.zip › Seroprevalence_study_design/data/data_ghana/Sample_sizes_Ghana_05yrs_scenarioC.csv]

	Age.group	Min_age	Max_age	Accra	Kumasi	Tamale
1	Jan-14	10	14	16	17	6
2	15-19	15	19	16	17	6
3	20-24	20	24	16	17	6
4	25-29	25	29	16	17	6
5	30-34	30	34	16	17	6
6	35-39	35	39	16	17	6
7	40-44	40	44	44	61	76
8	45-49	45	49	66	65	32
9	50-54	50	54	45	51	41
10	55-59	55	59	38	34	13
11	60-64	60	64	31	43	23
12	65+	65	94	62	59	39
