# Supplementary material for: A simulation-based method to inform serosurvey design for estimating the force of infection using existing blood samples
Source: PLoS Comput Biol. 2023 Nov 27;19(11):e1011666. doi: 10.1371/journal.pcbi.1011666 (PMC10727435; doi:10.1371/journal.pcbi.1011666)
Supplement: S1 Code — Within the "script" directory, the main analysis using Model 1 can be executed using sequentially numbered files 1 to 6. The analysis pertaining to the antibody decay (model 2) and time-varying FOI (model 3) can be run using the scripts numbered 7 to 10. (ZIP) [file pcbi.1011666.s002.zip › Seroprevalence_study_design/data/data_ghana/Sample_sizes_Ghana_10yrs_scenarioA.csv]

Age-group	Min_age	Max_age	Accra	Kumasi	Tamale
Oct-19	10	19	20	22	13
20-29	20	29	20	22	13
30-39	30	39	20	22	13
40-49	40	49	20	22	13
50-59	50	59	20	22	13
60+	60	94	20	22	13
