# Supplementary material for: A simulation-based method to inform serosurvey design for estimating the force of infection using existing blood samples
Source: PLoS Comput Biol. 2023 Nov 27;19(11):e1011666. doi: 10.1371/journal.pcbi.1011666 (PMC10727435; doi:10.1371/journal.pcbi.1011666)
Supplement: S1 Code — Within the "script" directory, the main analysis using Model 1 can be executed using sequentially numbered files 1 to 6. The analysis pertaining to the antibody decay (model 2) and time-varying FOI (model 3) can be run using the scripts numbered 7 to 10. (ZIP) [file pcbi.1011666.s002.zip › Seroprevalence_study_design/data/data_ghana/Sample_sizes_Ghana_10yrs_scenarioD.csv]

	Age.group	Min_age	Max_age	Accra	Kumasi	Tamale
1	Oct-19	10	19	77	80	78
2	20-29	20	29	171	170	213
3	30-39	30	39	133	115	191
4	40-49	40	49	55	63	54
5	50-59	50	59	42	42	27
6	60+	60	94	46	51	31
