# Supplementary material for: A simulation-based method to inform serosurvey design for estimating the force of infection using existing blood samples
Source: PLoS Comput Biol. 2023 Nov 27;19(11):e1011666. doi: 10.1371/journal.pcbi.1011666 (PMC10727435; doi:10.1371/journal.pcbi.1011666)
Supplement: S1 Code — Within the "script" directory, the main analysis using Model 1 can be executed using sequentially numbered files 1 to 6. The analysis pertaining to the antibody decay (model 2) and time-varying FOI (model 3) can be run using the scripts numbered 7 to 10. (ZIP) [file pcbi.1011666.s002.zip › Seroprevalence_study_design/data/data_ghana/tot_samp_ghana.csv]

	Accra	Kumasi	Tamale	scenario	age
scenarioA	667	678	706	scenarioA	05yrs
scenarioB	240	264	156	scenarioB	05yrs
scenarioC	441	431	524	scenarioC	05yrs
scenarioD	382	415	260	scenarioD	05yrs
scenarioE	524	522	594	scenarioE	05yrs
scenarioF	475	495	464	scenarioF	05yrs
scenarioA1	667	678	706	scenarioA	10yrs
scenarioB1	120	132	78	scenarioB	10yrs
scenarioC1	495	485	599	scenarioC	10yrs
scenarioD1	412	439	305	scenarioD	10yrs
scenarioE1	524	521	594	scenarioE	10yrs
scenarioF1	476	496	465	scenarioF	10yrs
scenarioA2	667	678	706	scenarioA	20yrs
scenarioB2	60	66	39	scenarioB	20yrs
scenarioC2	496	500	553	scenarioC	20yrs
scenarioD2	507	522	473	scenarioD	20yrs
scenarioE2	458	464	499	scenarioE	20yrs
scenarioF2	543	553	561	scenarioF	20yrs
