# Supplementary material for: A simulation-based method to inform serosurvey design for estimating the force of infection using existing blood samples
Source: PLoS Comput Biol. 2023 Nov 27;19(11):e1011666. doi: 10.1371/journal.pcbi.1011666 (PMC10727435; doi:10.1371/journal.pcbi.1011666)
Supplement: S1 Code — Within the "script" directory, the main analysis using Model 1 can be executed using sequentially numbered files 1 to 6. The analysis pertaining to the antibody decay (model 2) and time-varying FOI (model 3) can be run using the scripts numbered 7 to 10. (ZIP) [file pcbi.1011666.s002.zip › Seroprevalence_study_design/R/Abdecay.stan]

// Simple sero-catalytic model
// assumes time- and age-constant FOI


data {
  
  int<lower=0> N_AgeG; // number of age groups
  real age[N_AgeG]; // age mid-point
  int N[N_AgeG]; // N individuals per age group 
  int NPos[N_AgeG]; // N positive per age group
  real se; //test sensitivity
  real sp; //test specificity
  real alpha_mean;
  real foi_mean; #0.02
}

parameters {
  
  real log_lambda;
  real log_alpha;

}

transformed parameters {
  
  vector[N_AgeG] z; // expected age-specific seroprev

  
  for(k in 1:N_AgeG) {
    
    z[k] = ( (se*(1-exp(-age[k]*((2*exp(log_lambda)) + exp(log_alpha))))) + ( (1-sp) * exp(-age[k]*((2*exp(log_lambda)) +  exp(log_alpha))) ) )  * ((2*exp(log_lambda))/((2*exp(log_lambda)) + exp(log_alpha)));
    
  }
}

model {
  
  log_lambda ~ normal(log(foi_mean),1);
  log_alpha ~ normal(log(alpha_mean),1);
 
  // model
  

    for(a in 1:N_AgeG){
      target += binomial_lpmf(NPos[a] | N[a], z[a]);
      }
  
  }
  
  
  // output to save
  
generated quantities {
    
  real lambda;
  real alpha;
  
  lambda = exp(log_lambda);
  alpha = exp(log_alpha);

}
  
