# Supplementary material for: A simulation-based method to inform serosurvey design for estimating the force of infection using existing blood samples
Source: PLoS Comput Biol. 2023 Nov 27;19(11):e1011666. doi: 10.1371/journal.pcbi.1011666 (PMC10727435; doi:10.1371/journal.pcbi.1011666)
Supplement: S1 Code — Within the "script" directory, the main analysis using Model 1 can be executed using sequentially numbered files 1 to 6. The analysis pertaining to the antibody decay (model 2) and time-varying FOI (model 3) can be run using the scripts numbered 7 to 10. (ZIP) [file pcbi.1011666.s002.zip › Seroprevalence_study_design/R/dengue_sim_PC.R]

############################################
#         EXAMPLE SCRIPT FOR CLUSTER      #
############################################

######### NB. change wd1 (working directory)at line 23 to the general folder, also set the cmdstan package to the library where packages are saved by modifying line 53

run_cluster <- function(age_cg, #age category (5,10,20yrs)
                        scn, #scenario
                        city, #column name with number tested people
                        Pos_city, #column name with number positive people
                        temporal, #bin_output
                        se, #sensitivity
                        sp, #specificity
                        datast, #dataset based on n-serotypes
                        seromo, #model named based on n-serotypes
                        outpt){ #output directory
  
  library(rstan)
  library(cmdstanr)
  
  #Set wd, this is an example path for cluster
  wd1 <- "C:/Users/av1421/OneDrive - Imperial College London/dengue_simul_study/Dengue-seroprevalence-review/"
  
  setwd(paste0(wd1, datast, "/table", scn, "_bin_Ghananew/", age_cg))
  
  #number of simulations to study
  nsim <- 10 #change to 1000 once tested
  
  #dataframe input
  random_data_extreme <- lapply(list.files(pattern = ".csv"), #reads together the 1,000 sim
                                read.csv)
  #dataframe output
  lambda_city <- as.data.frame(matrix(NA, 
                                      nsim, 
                                      1500)) #posterior distribution of lambda (number of iterations)
  
  #for each scenario and city there are 1000 simulations
  for (i in 1:nsim){
    
    # specify model inputs
    df <- as.data.frame(random_data_extreme[i]) #takes one dataset per time to feed the model
    data <- list()
    data$N_AgeG <- length(df$"Age.group")
    data$N <- df[[city]]
    data$NPos <- df[[Pos_city]]
    data$age <- df$mid_age
    data$se <- se
    data$sp <- sp
    
    #--- fit model
    check_cmdstan_toolchain(fix = TRUE)
    set_cmdstan_path('Q:/Cluster/data/cmdstan-2.30.0') #path of cmdstan package in the cluster
    
    setwd(paste0(wd1, "/R"))
    
    mod <- cmdstan_model(seromo, pedantic=T) #stan catalytic model based on n_serotypes
    
    fit <- mod$sample(data=data,              #dataset
                      chains=3,               #number of chains
                      parallel_chains=3,      #run chains in parallel
                      iter_sampling=5000,     #number of saved iterations 
                      refresh=500,            #refresh
                      iter_warmup=1000,        #number of discarded iterations
                      output_dir = paste0(wd1,
                                          temporal),  #output directory for temporary files
                      init = list(                    #initial point for three chains, to avoid log(0)
                        list(lambda=0.0001), # chain 1  
                        list(lambda=0.0001),  # chain 2
                        list(lambda=0.0001) #chain3
                      )) 
    
    
    # check convergence
    stanfit <- rstan::read_stan_csv(fit$output_files())   #take temporary files
    chains <- rstan::extract(stanfit)                     #extracts parameters posterior distribution
    val_lambda <- c(chains$lambda)                       # lambda or FOI posterior distribution
    
    #save outputs
    lambda_city[i,] <- val_lambda #save values in dataframe
    saveRDS(stanfit, paste0(wd1, "/", outpt, "/", "output_fit/", #save the entire fit results
                            datast, "_", city,"_scenario_", 
                            scn, "_", age_cg, "_", as.factor(i), ".rds"))
    
    #remove temporary files from bin
    fold <- paste0(wd1, temporal) 
    f <- list.files(fold, include.dirs = F, full.names = T, recursive = T)
    file.remove(f)
    
    
  }
  
  #save lambda FOI posterior distribution 
  
  write.csv(lambda_city, paste0(wd1, outpt, 
                                "/output_", scn, "/", city, 
                                "/binom_", age_cg, ".csv"))
  
  return(lambda_city)
  
}
