# Supplementary material for: A simulation-based method to inform serosurvey design for estimating the force of infection using existing blood samples
Source: PLoS Comput Biol. 2023 Nov 27;19(11):e1011666. doi: 10.1371/journal.pcbi.1011666 (PMC10727435; doi:10.1371/journal.pcbi.1011666)
Supplement: S1 Code — Within the "script" directory, the main analysis using Model 1 can be executed using sequentially numbered files 1 to 6. The analysis pertaining to the antibody decay (model 2) and time-varying FOI (model 3) can be run using the scripts numbered 7 to 10. (ZIP) [file pcbi.1011666.s002.zip › Seroprevalence_study_design/R/functions_binom_Ghana_decay.R]

######################################################
#              FUNCTION TO SIMULATE DATASETS         #
######################################################

output_results <- function(city, #city in Ghana
                           foi, #Cattarino et al city-specific FOI
                           data, #sample sizes
                           sesp, #se and sp of Euroimmun 
                           multiplier, #multiplier (1)
                           nsim, #number of sim
                           path_table, #output path
                           age_category,# 5,10 and 20yrs
                           n_ser,#number of serotypes
                           alpha){ #decay, 0.02 from literature
  
  #seroprevalence
  serop <- ( (n_ser* unlist(foi[which(colnames(foi) == city)])) / ( (n_ser* unlist(foi[which(colnames(foi) == city)])) + alpha ) ) * (1-exp(-(n_ser* (unlist(foi[which(colnames(foi) == city)])) + alpha) *data$mid_age))
  
  #sensitivity and specificity
  se <- sesp$sensitivity[1] #Euroimmun
  sp <- sesp$specificity[1] #Euroimmun
  
  ###### mean ########
  
  if(city == "Accra"){
    data_05yrs <- data
    data_05yrs$Accra <- round(data_05yrs$Accra/multiplier, 0)
    data_05yrs$I_Accra <- data_05yrs$Accra * serop #real infected
    data_05yrs$TP_Accra <- data_05yrs$I_Accra * se #true positive
    data_05yrs$FP_Accra <- (data_05yrs$Accra - data_05yrs$I_Accra) * (1 - sp) #false positive
    data_05yrs$Pos_Accra <- round((data_05yrs$TP_Accra + data_05yrs$FP_Accra),0) #detected positive
    
  }
  
  #Kumasi
  
  if(city == "Kumasi"){
    
    data_05yrs <- read.csv(paste(path_table, 
                                 "/mean/data_mean.csv",
                                 sep=""),
                           header = TRUE)  
    
    
    
    data_05yrs$Kumasi <- round(data_05yrs$Kumasi/multiplier, 0)
    data_05yrs$I_Kumasi <- data_05yrs$Kumasi * serop #real infected
    data_05yrs$TP_Kumasi <- data_05yrs$I_Kumasi * se #true positive
    data_05yrs$FP_Kumasi <- (data_05yrs$Kumasi - data_05yrs$I_Kumasi) * (1 - sp) #false positive
    data_05yrs$Pos_Kumasi <- round((data_05yrs$TP_Kumasi + data_05yrs$FP_Kumasi),0) #detected positive
    
  }
  
  #Tamale
  
  if(city == "Tamale"){
    
    data_05yrs <- read.csv(paste(path_table, 
                                 "/mean/data_mean.csv",
                                 sep=""),
                           header = TRUE)  
    
    
    data_05yrs$Tamale <- round(data_05yrs$Tamale/multiplier, 0)
    data_05yrs$I_Tamale <- data_05yrs$Tamale * serop #real infected
    data_05yrs$TP_Tamale <- data_05yrs$I_Tamale * se #true positive
    data_05yrs$FP_Tamale <- (data_05yrs$Tamale - data_05yrs$I_Tamale) * (1 - sp) #false positive
    data_05yrs$Pos_Tamale <- round((data_05yrs$TP_Tamale + data_05yrs$FP_Tamale),0) #detected positive
    
  }
  
  
  # Save dataset
  write.csv(data_05yrs, 
            paste(path_table, 
                  "/mean/data_mean.csv",
                  sep=""),
            quote = FALSE, 
            row.names = FALSE)
  
  #### N simluaitons ##########
  
  for(i in 1:nsim){
    
    #Accra
    
    if(city == "Accra"){
      
      data_05yrs_rand <- data
      data_05yrs_rand$Accra <- round(data_05yrs_rand$Accra/multiplier, 0)
      data_05yrs_rand$I_Accra <- rbinom(length(serop), 
                                        data_05yrs_rand$Accra, 
                                        serop) #real infected
      data_05yrs_rand$TP_Accra <- rbinom(length(data_05yrs_rand$I_Accra), 
                                         data_05yrs_rand$I_Accra, 
                                         se) #true positive
      data_05yrs_rand$FP_Accra <- rbinom(length(data_05yrs_rand$I_Accra), 
                                         (data_05yrs_rand$Accra - data_05yrs_rand$I_Accra),  
                                         (1 - sp)) #false positive
      data_05yrs_rand$Pos_Accra <- data_05yrs_rand$TP_Accra + 
        data_05yrs_rand$FP_Accra #detected positive
      
    }
    
    #Kumasi
    
    if(city == "Kumasi"){
      
      data_05yrs_rand <- read.csv(paste(path_table, 
                                        paste(paste(paste("/data_", 
                                                          age_category, 
                                                          "_Euroimmun_", 
                                                          multiplier, sep=""), 
                                                    i, sep="_"), 
                                              ".csv", sep=""),
                                        sep=""), 
                                  header = TRUE) 
      
      
      data_05yrs_rand$Kumasi <- round(data_05yrs_rand$Kumasi/multiplier, 0)
      data_05yrs_rand$I_Kumasi <- rbinom(length(serop),
                                         data_05yrs_rand$Kumasi, 
                                         serop) #real infected
      data_05yrs_rand$TP_Kumasi <- rbinom(length(data_05yrs_rand$I_Kumasi), 
                                          data_05yrs_rand$I_Kumasi,  
                                          se) #true positive
      data_05yrs_rand$FP_Kumasi <- rbinom(length(data_05yrs_rand$I_Kumasi), 
                                          (data_05yrs_rand$Kumasi - data_05yrs_rand$I_Kumasi),
                                          (1 - sp)) #false positive
      data_05yrs_rand$Pos_Kumasi <- data_05yrs_rand$TP_Kumasi 
      + data_05yrs_rand$FP_Kumasi #detected positive
      
    }
    
    #Tamale
    
    if(city == "Tamale"){
      
      data_05yrs_rand <- read.csv(paste(path_table, 
                                        paste(paste(paste("/data_", 
                                                          age_category, 
                                                          "_Euroimmun_", 
                                                          multiplier, sep=""), 
                                                    i, sep="_"), 
                                              ".csv", sep=""),
                                        sep=""), 
                                  header = TRUE) 
      
      
      data_05yrs_rand$Tamale <- round(data_05yrs_rand$Tamale/multiplier, 0)
      data_05yrs_rand$I_Tamale <- rbinom(length(serop), 
                                         data_05yrs_rand$Tamale,  
                                         serop) #real infected
      data_05yrs_rand$TP_Tamale <- rbinom(length(data_05yrs_rand$I_Tamale), 
                                          data_05yrs_rand$I_Tamale,  
                                          se) #true positive
      data_05yrs_rand$FP_Tamale <- rbinom(length(data_05yrs_rand$I_Tamale), 
                                          (data_05yrs_rand$Tamale - data_05yrs_rand$I_Tamale), 
                                          (1 - sp)) #false positive
      data_05yrs_rand$Pos_Tamale <- data_05yrs_rand$TP_Tamale 
      + data_05yrs_rand$FP_Tamale #detected positive
      
    }
    
    
    # Save dataset
    write.csv(data_05yrs_rand, 
              paste(path_table, 
                    paste(paste(paste("/data_",
                                      age_category, 
                                      "_Euroimmun_", 
                                      multiplier, sep=""), 
                                i, sep="_"), 
                          ".csv", sep=""),
                    sep=""),
              quote = FALSE, 
              row.names = FALSE)
  }
}
