# Supplementary material for: A simulation-based method to inform serosurvey design for estimating the force of infection using existing blood samples
Source: PLoS Comput Biol. 2023 Nov 27;19(11):e1011666. doi: 10.1371/journal.pcbi.1011666 (PMC10727435; doi:10.1371/journal.pcbi.1011666)
Supplement: S1 Code — Within the "script" directory, the main analysis using Model 1 can be executed using sequentially numbered files 1 to 6. The analysis pertaining to the antibody decay (model 2) and time-varying FOI (model 3) can be run using the scripts numbered 7 to 10. (ZIP) [file pcbi.1011666.s002.zip › Seroprevalence_study_design/R/function_plot.R]

###########################################################################
#     FUNCTIONS TO PLOT BIAS, INTERVAL WIDTH, COVERAGE AND N-SAMPLES      #
###########################################################################

#NB: ylim in the plot must be adapted to the result 

# N-samples
plot_sample <- function(dataset, #dataset to plot
                        city, #city under analysis
                        scn){ #optimal scenario
  
  sample <- ggplot()+
    
    geom_col(data=dataset, aes(x=scenario, y=dataset[[city]]), 
             color= replace(rep("orange", NROW(dataset)),  
                            which(dataset$scenario == scn), "green"), #highlights in green optimal scenario
             fill = replace(rep("orange", NROW(dataset)), 
                            which(dataset$scenario == scn), "green"))+
    
    theme_bw() +
    labs(x = element_blank(), y = element_blank())+
    theme(plot.title = element_text(hjust = 0.5))
}

# Bias
plot_bias <- function(datast, #dataset from best scenario
                      datast_scen0, #dataset from baseline scenario 0
                      scn){ #optimal scenario
  
  bias <- ggplot() +
    
    geom_point(data = datast, aes(x=datast$scenario, 
                                                y=datast$X50.),
               size = 2, color= replace(rep("black", NROW(datast)),  #highlights in green optimal scenario
                                        which(datast$scenario == scn), "green"))+
    
    geom_hline(yintercept= datast_scen0$X50., color = "orange", size = 1)+ 
    
    geom_errorbar(data = datast, aes(x=datast$scenario, 
                                                   y=datast$X50., 
                                                   ymin = datast$"X2.5.", 
                                                   ymax = datast$"X97.5."), 
                  width=0.2, color= replace(rep("black", NROW(datast)), 
                                            which(datast$scenario == scn), "green"))+
    
    geom_rect(data=datast_scen0, aes(xmax=+Inf,xmin=-Inf,
                                     ymin=(datast_scen0$"X97.5." - (datast_scen0$"X97.5." * 0.15)),
                                     ymax=datast_scen0$"X97.5." + (datast_scen0$"X97.5." * 0.15)), 
              color="transparent", fill="red", alpha=0.3)+
    
    theme_bw() +
    labs(x = element_blank(), y = element_blank())+
    ylim(0,50) +
    theme(plot.title = element_text(hjust = 0.5),
          legend.position = "none")
  
}

#Interval width
plot_interval_width <- function(datast, #dataset from best scenario
                                datast_scen0, #dataset from basline scenario 0
                                scn){ #optimal scenario
  
  interval_width <- ggplot() +
    
    geom_point(data = datast, aes(x=datast$scenario, 
                                  y=datast$X50.), 
               size = 2, color = replace(rep("black", NROW(datast)), #highlights in green optimal scenario
                                         which(datast$scenario == scn), "green"))+
    
    geom_hline(yintercept= datast_scen0$X50., color = "orange", size = 1)+
    
    geom_errorbar(data =  (datast), aes(x=datast$scenario,
                                        y=datast$X50., 
                                        ymin = datast$"X2.5.", 
                                        ymax = datast$"X97.5."), 
                  width=0.2, color= replace(rep("black", NROW(datast)), 
                                            which(datast$scenario == scn), "green"))+
    
    geom_rect(data=datast_scen0, aes(xmax=+Inf,xmin=-Inf,
                                   ymin=datast_scen0$"X2.5.",
                                   ymax=datast_scen0$"X97.5."), 
              color="transparent", fill="orange", alpha=0.5)+
    
    theme_bw() +
    labs(x = element_blank(), y = element_blank())+
    ylim(0, 0.02) +
    theme(plot.title = element_text(hjust = 0.5),
          legend.position = "none")
  
}

# Coverage percentage
plot_coverage_percentage <- function(datast, #dataset from best scenario
                                     datast_scen0, #dataset from basline scenario 0
                                     scn){ #optimal scenario
  
  coverage <- ggplot() +
    
    geom_point( data = datast, aes(x=datast$scenario, 
                                   y=datast$X50.), 
                size = 2, color= replace(rep("black", NROW(datast)),#highlights in green optimal scenario
                                         which(datast$scenario == scn), "green"))+
    
    geom_hline(yintercept= datast_scen0, color = "orange", size = 1)+
    
    geom_errorbar(data = datast, 
                  aes(x=datast$scenario,
                      y=datast$X50., 
                      ymin = datast$"X2.5.", 
                      ymax = datast$"X97.5."), 
                  width=0.2,
                  color= replace(rep("black", NROW(datast)), 
                                 which(datast$scenario == scn), "green"))+
    
    geom_rect(data=dataframeA, aes(xmax=+Inf,xmin=-Inf,
                                   ymin=datast_scen0$"X2.5.",
                                   ymax=datast_scen0$"X97.5."), 
              color="transparent", fill="orange", alpha=0.5)+
    
    theme_bw() +
    labs(x = element_blank(), y = element_blank())+
    ylim(90, 98) +
    theme(plot.title = element_text(hjust = 0.5),
          legend.position = "none")
  
}


#plot goodness of fit 
plot_seroprevalence <- function(dataframe1, #estimated seroprevalence under optimal scenario
                                dataframe2, #estimated seroprevalence under baseline scenario
                                col){ #color to plot
  
  plott <- ggplot() +
    
    geom_line(data = dataframe1, aes(x=dataframe1$age, 
                                     y=dataframe1$V1), 
              color=col, size = 2)+
    
    geom_ribbon(data = dataframe1, aes(x=dataframe1$age, 
                                       y=dataframe1$V1, 
                                       ymin = dataframe1$V2, 
                                       ymax = dataframe1$V3),
                color =col, fill=col, alpha =0.5)+
    
    
    geom_point(data = dataframe2, aes(x=dataframe2$age, 
                                      y=dataframe2$V1),
               size = 2, color="black")+
    
    geom_errorbar(data = dataframe2, aes(x=dataframe2$age,
                                         y=dataframe2$V1, 
                                         ymin = dataframe2$V2, 
                                         ymax = dataframe2$V3), 
                  color="black", width= 0.5)+
    
    ylim(0,1) +
    theme_bw() +
    labs(x = element_blank(), y = element_blank())+
    theme(plot.title = element_text(hjust = 0.5))+ 
    theme(legend.position = "none") #to make common legend
  
}

#plot comparisons seroprevalence under optimal and baseline scenarios
plot_lines <- function(dataframe1){ #dataframe with optimal and baseline scenario together
  
  plott <- ggplot() +
    
    geom_line(data = dataframe1, aes(x=dataframe1$age,
                                     y=dataframe1$V1, 
                                     color= scenario), 
              size =0.4)+
    
    geom_ribbon(data = dataframe1, aes(x=dataframe1$age, 
                                       y=dataframe1$V1, 
                                       ymin = dataframe1$V2, 
                                       ymax = dataframe1$V3, 
                                       color = scenario, 
                                       fill=scenario), 
                alpha =0.1, size =2)+
    
    ylim(0,1) +
    theme_bw() +
    labs(x = "age", y = element_blank())+
    theme(plot.title = element_text(hjust = 0.5))+ 
    scale_colour_manual(values = c("green", "#ff6600"))+ 
    theme(legend.position =c(0.2,0.9),
          axis.text.x=element_text(angle=60, hjust=1),
          legend.background = element_blank(),
          legend.text = element_text(size=7),
          legend.title = element_blank())
  
}

#############################################
#            FUNCTION MULTIPLOT             #
#############################################

multiplot_scenarios <- function(wd1, #working directory
                                city, #city under analysis
                                age_category, #05,10 or 20yrs
                                sample, #dataset with N-samples in each scenario
                                scn) { #optimal scenario
  
  #N SAMPLES
  sample <- filter(sample, sample$age == age_category)
  sample$scenario <- c("0","A","B","C","D","E")
  
  #adjust plot titles
  if (city == "Accra" ) {
    plot_sample_scenarios <- plot_sample(sample,city,scn) + ggtitle("N_samples")
  } else if (city == "Tamale" ) {
    plot_sample_scenarios <- plot_sample(sample,city,scn) + xlab("scenarios")
  } else {
    plot_sample_scenarios <- plot_sample(sample,city,scn) 
  }
  
  
  # Load every datasets containing bias, uncertainty and coverage of the age group, scenario and city under analysis
  
  #BIAS
  bias_scen0 <- read.csv(paste0(wd1, "/output_0/",city,"/stat/tab_bias_", 
                                city, "_", age_category, ".csv"), header = TRUE)
  
  bias_scenA <- read.csv(paste0(wd1, "/output_A/",city,"/stat/tab_bias_", 
                                city, "_", age_category, ".csv"), header = TRUE)
  
  bias_scenB <- read.csv(paste0(wd1, "/output_B/",city,"/stat/tab_bias_", 
                                city, "_", age_category, ".csv"), header = TRUE)
  
  bias_scenC <- read.csv(paste0(wd1, "/output_C/",city,"/stat/tab_bias_", 
                                city, "_", age_category, ".csv"), header = TRUE)
  
  bias_scenD <- read.csv(paste0(wd1, "/output_D/",city,"/stat/tab_bias_", 
                                city, "_", age_category, ".csv"), header = TRUE)
  
  bias_scenE <- read.csv(paste0(wd1, "/output_E/",city,"/stat/tab_bias_",
                                city, "_", age_category, ".csv"), header = TRUE)
  
  bias <- rbind(bias_scen0, bias_scenA, bias_scenB, 
                bias_scenC, bias_scenD, bias_scenE)
  bias$scenario <- c("0","A","B","C","D","E")
  
  #adjust plot titles
  if (city == "Accra") {
    plot_bias_scenarios <- plot_bias(bias,bias_scen0,scn) + ggtitle("% Bias") + ylab(city)
  } else if (city == "Tamale" ) {
    plot_bias_scenarios <- plot_bias(bias,bias_scen0,scn)  + xlab("scenarios") + ylab(city)
  } else {
    plot_bias_scenarios <- plot_bias(bias,bias_scen0,scn) + ylab(city)
  }
  
  #UNCERTAINTY
  interval_width_scen0 <- read.csv(paste0(wd1, "/output_0/",city,"/stat/tab_interval_width_", 
                                          city, "_", age_category, ".csv"), header = TRUE)
  
  interval_width_scenA <- read.csv(paste0(wd1, "/output_A/",city,"/stat/tab_interval_width_", 
                                          city, "_", age_category, ".csv"), header = TRUE)
  
  interval_width_scenB <- read.csv(paste0(wd1, "/output_B/",city,"/stat/tab_interval_width_", 
                                          city, "_", age_category, ".csv"), header = TRUE)
  
  interval_width_scenC <- read.csv(paste0(wd1, "/output_C/",city,"/stat/tab_interval_width_", 
                                          city, "_", age_category, ".csv"), header = TRUE)
  
  interval_width_scenD <- read.csv(paste0(wd1, "/output_D/",city,"/stat/tab_interval_width_", 
                                          city, "_", age_category, ".csv"), header = TRUE)
  
  interval_width_scenE <- read.csv(paste0(wd1, "/output_E/",city,"/stat/tab_interval_width_",
                                          city, "_", age_category, ".csv"), header = TRUE)
  
  interval_width <- rbind(interval_width_scen0, interval_width_scenA, interval_width_scenB,
                          interval_width_scenC,interval_width_scenD,interval_width_scenE)
  interval_width$scenario <- c("0","A","B","C","D","E")
  
  #adjust plot titles
  if (city == "Accra") {
    plot_interval_width_scenarios <- plot_interval_width(interval_width, interval_width_scen0, scn) + ggtitle("Uncertainty")
  } else if (city == "Tamale" ) {
    plot_interval_width_scenarios <- plot_interval_width(interval_width, interval_width_scen0, scn)  + xlab("scenarios")
  } else {
    plot_interval_width_scenarios <- plot_interval_width(interval_width, interval_width_scen0, scn)
  }
  
  
  #COVERAGE
  coverage_percentage_scen0 <- read.csv(paste0(wd1, "/output_0/",city,"/stat/tab_coverage_percentage_", 
                                               city, "_", age_category, ".csv"), header = TRUE)
  
  coverage_percentage_scenA <- read.csv(paste0(wd1, "/output_A/",city,"/stat/tab_coverage_percentage_",
                                               city, "_", age_category, ".csv"), header = TRUE)
  
  coverage_percentage_scenB <- read.csv(paste0(wd1, "/output_B/",city,"/stat/tab_coverage_percentage_", 
                                               city, "_", age_category, ".csv"), header = TRUE)
  
  coverage_percentage_scenC <- read.csv(paste0(wd1, "/output_C/",city,"/stat/tab_coverage_percentage_",
                                               city, "_", age_category, ".csv"), header = TRUE)
  
  coverage_percentage_scenD <- read.csv(paste0(wd1, "/output_D/",city,"/stat/tab_coverage_percentage_", 
                                               city, "_", age_category, ".csv"), header = TRUE)
  
  coverage_percentage_scenE <- read.csv(paste0(wd1, "/output_E/",city,"/stat/tab_coverage_percentage_", 
                                               city, "_", age_category, ".csv"), header = TRUE)
  
  coverage_percentage <- data.frame()
  coverage_percentage <- rbind(coverage_percentage_scen0, coverage_percentage_scenA,
                                    coverage_percentage_scenB,coverage_percentage_scenC,
                                    coverage_percentage_scenD, coverage_percentage_scenE)
  coverage_percentage$scenario <- c("Scenario_0", "Scenario_A","Scenario_B",
                                    "Scenario_C","Scenario_D","Scenario_E")
  coverage_percentage <- coverage_percentage[, -1]
  colnames(coverage_percentage) <- c("coverage", "scenario")
  coverage_percentage$scenario <- c("0","A","B","C","D","E")
  
  #Calculate exact binomial CI
  bicon <- (binconf(x=(coverage_percentage$coverage*10), n=1000, alpha=.05)*100)
  bicon <- data.frame(bicon)
  bicon$scenario <- c("0","A","B","C","D","E")
  coverage_percentage <- bicon
  coverage_percentage_scen0 <- bicon[1,]
  
  #adjust plot titles
  if (city == "Accra") {
    plot_coverage_percentage_scenarios <- plot_coverage_percentage(coverage_percentage,coverage_percentage_scen0[,2], scn) + ggtitle("% Coverage")
  } else if (city == "Tamale" ) {
    plot_coverage_percentage_scenarios <- plot_coverage_percentage(coverage_percentage,coverage_percentage_scen0[,2], scn)  + xlab("scenarios")
  } else {
    plot_coverage_percentage_scenarios <- plot_coverage_percentage(coverage_percentage,coverage_percentage_scen0[,2], scn)
  }

  # Arrange all plots together
  figure <- ggarrange(plot_bias_scenarios,
                      plot_coverage_percentage_scenarios,
                      plot_sample_scenarios, 
                      plot_interval_width_scenarios, 
                      ncol = 4, nrow = 1)
  
  return(figure)
}


####################################################
#              SEROPREVALENCE CALCULATION          #
####################################################

serop_calc  <- function(dataframe, #age-structure sample dataset from 5yrs age category
                        dataframe2, #FOI estimates (posterior distribution)
                        city, #specific city
                        FOI){ #Cattarino FOI
  
  ## TRUE SEROPREVALENCE WITH EXTACT BINOMIAL CI
  
  dataframe <- as.data.frame(dataframe)
  
  dataframe$mid_age <- (dataframe$Max_age+ dataframe$Min_age)/2
  
  N_city <- dataframe[[city]] # N
  
  N_age_city <- length(dataframe$mid_age) #Nage
  
  mid_age_city <- dataframe$mid_age # mid_age
  
  serop1 <- 1-exp(-2*FOI*mid_age_city) #seroprevalence with 2 serotypes for Ghana
  
  N_Pos_city <- as.integer(serop1 * N_city)
  
  se <- 0.892      #sensitivity
  sp <- 0.988      #specificity
  
  true_IC_serop <- matrix(NA, N_age_city, 3 )
  
  true_IC_serop <- binconf(x=N_Pos_city, #calculated with n_serotypes
                           n=N_city, 
                           alpha=.05) #95%CI
  
  ## ESTIMATED SEROPREVALENCE 
  
  #Extract 1000 random FOI estimates
  nsamples <- 1000 #number of FOI estimate to extract from posterior dist
  dataframe2 <- dataframe2[,-c(1)] #first comulmn are row names
  lambda_city <- sample(unlist(dataframe2), nsamples) #create vector of nsamples lambda
  lambda_city <- unlist(lambda_city) #list of lambda
  
  max_age <-94
  age_m <- seq(1,94,1)
  
  est_z <- matrix(NA,length(age_m), nsamples )
  z_statA <- matrix(NA, length(age_m),3 )
  
  for (i in 1:nsamples){
    for (a in 1:max_age){ 
      
      est_z[a,i] <- 1-exp(-2*lambda_city[i] * age_m[a]) # estimated serop for each FOI
      
    }}
  
  for (i in 1:nsamples){
    for (a in 1:max_age){
      
      z_statA[a,] <- quantile(est_z[a,] , c(0.5, 0.025, 0.975)) #mean and 95% CrI of estimated FOI
    }}
  
  return(list(true_IC_serop, #expected seroprevalence  
              z_statA))  #estimated seroprevalence
  
}
