# Supplementary material for: A simulation-based method to inform serosurvey design for estimating the force of infection using existing blood samples
Source: PLoS Comput Biol. 2023 Nov 27;19(11):e1011666. doi: 10.1371/journal.pcbi.1011666 (PMC10727435; doi:10.1371/journal.pcbi.1011666)
Supplement: S1 Code — Within the "script" directory, the main analysis using Model 1 can be executed using sequentially numbered files 1 to 6. The analysis pertaining to the antibody decay (model 2) and time-varying FOI (model 3) can be run using the scripts numbered 7 to 10. (ZIP) [file pcbi.1011666.s002.zip › Seroprevalence_study_design/R/function_stat_analysis.R]

#############################################################
#         FUNCTION FOR STATISTICAL ANALYSIS                 #
#############################################################

#### mean calculation  ####

mean_calculation <- function(city_data, nsim){
  
  dataframe1 <- as.data.frame(matrix(NA, nsim, 3))
  city_data <- as.data.frame(city_data)
  city_data <- city_data[,-1] #remove first column, does not contain info
  
  for (i in 1:nsim){ #for each sim
    
    dataframe1[i,] <- quantile(city_data[i,],
                               c(0.5, 0.025, 0.975))
  }
  
  return(dataframe1)
}

#### bias, coverage and uncertainty calculation ####

statistical_analysis <- function(city, output, true_lambda, age_category, nsim, wd1){

  #Load results from the cluster with mean FOI and 95% CrI of each simulation
  City_rand <- read.csv(paste0(wd1, "/output_",
                               output, "/", city,
                               "/mean/binom_",
                               age_category, ".csv"))

  # Clean and prepare data frame
  City_rand <- as.data.frame(City_rand)
  colnames(City_rand) <- c("X","X50.","X2.5.","X97.5.")
  City_rand$Age_width <- NA
  City_rand$coverage <- NA
  City_rand$bias <- NA
  City_rand$interval_width <- NA

  #Cattarino true FOI
  true_lambda_City <- true_lambda[[city]]

  # Calculate coverage by add a +1 when the Cattarino's FOI value is within the CrI
  City_rand$coverage <- ifelse(true_lambda_City >= City_rand$X2.5.&
                                 true_lambda_City <= City_rand$X97.5., 1, 0)

  tab_coverage_percentage_City_rand <- data.frame()
  tab_coverage_percentage_City_rand <- sum(City_rand$coverage)
  tab_coverage_percentage_City_rand <- tab_coverage_percentage_City_rand * 100 / nsim #from coverage to %coverage

  # Calculate interval width as difference between max and min CrI
  City_rand$interval_width <- City_rand$X97.5. - City_rand$X2.5.
  tab_interval_width_City_rand <- data.frame(NA, 1, 3)
  tab_interval_width_City_rand[1,] <- quantile(City_rand$interval_width,
                                           c(0.5,0.025,0.975))
  colnames(tab_interval_width_City_rand) <- c("50%", "2.5%", "97.5%")

  # Calculate bias as the absolute distance from true lambda as (true_FOI - FOI)/TRUE_FOI
  City_rand$bias <-  abs((true_lambda_City - City_rand$X50.) / true_lambda_City) * 100
  tab_bias_City_rand <- data.frame(NA, 1, 3)
  tab_bias_City_rand[1,] <- quantile(City_rand$bias,
                                 c(0.5,0.025,0.975))
  colnames(tab_bias_City_rand) <- c("50%", "2.5%", "97.5%")

  #Save as csv files the results of each city,output and age category in "result" folder
  write.csv(tab_interval_width_City_rand , paste0(wd1, "/output_", output,"/", city,
                                                  "/stat/tab_interval_width_",
                                                  city, "_", age_category, ".csv"))

  write.csv(tab_bias_City_rand , paste0(wd1, "/output_", output,"/", city,
                                        "/stat/tab_bias_",
                                        city, "_", age_category, ".csv"))

  write.csv(tab_coverage_percentage_City_rand, paste0(wd1, "/output_", output,"/", city,
                                                      "/stat/tab_coverage_percentage_",
                                                      city, "_", age_category, ".csv"))

  return(list(tab_interval_width_City_rand,
              tab_bias_City_rand,
              tab_coverage_percentage_City_rand))

}

#### selection criterion for best scenario ####

selection_criterion <- function(city, age_category, dataset_sum_nsamples, wd1) {

  # Load every dataset containing bias, uncertainty and coverage of the age group, scenario and city under analysis

  #BIAS
  bias_scen0 <- read.csv(paste0(wd1, "/output_0/",city,"/stat/tab_bias_",
                                city, "_", age_category, ".csv"), header = TRUE)

  bias_scenA <- read.csv(paste0(wd1, "/output_A/",city,"/stat/tab_bias_",
                                city, "_", age_category, ".csv"), header = TRUE)

  bias_scenB <- read.csv(paste0(wd1, "/output_B/",city,"/stat/tab_bias_",
                                city, "_", age_category, ".csv"), header = TRUE)

  bias_scenC <- read.csv(paste0(wd1, "/output_C/",city,"/stat/tab_bias_",
                                city, "_", age_category, ".csv"), header = TRUE)

  bias_scenD <- read.csv(paste0(wd1, "/output_D/",city,"/stat/tab_bias_",
                                city, "_", age_category, ".csv"), header = TRUE)

  bias_scenE <- read.csv(paste0(wd1, "/output_E/",city,"/stat/tab_bias_",
                                city, "_", age_category, ".csv"), header = TRUE)

  bias <- rbind(bias_scen0, bias_scenA, bias_scenB,
                bias_scenC, bias_scenD, bias_scenE)
  bias <- bias[,-1] #remove first col

  #UNCERTAINTY
  interval_width_scen0 <- read.csv(paste0(wd1, "/output_0/",city,"/stat/tab_interval_width_",
                                          city, "_", age_category, ".csv"), header = TRUE)

  interval_width_scenA <- read.csv(paste0(wd1, "/output_A/",city,"/stat/tab_interval_width_",
                                          city, "_", age_category, ".csv"), header = TRUE)

  interval_width_scenB <- read.csv(paste0(wd1, "/output_B/",city,"/stat/tab_interval_width_",
                                          city, "_", age_category, ".csv"), header = TRUE)

  interval_width_scenC <- read.csv(paste0(wd1, "/output_C/",city,"/stat/tab_interval_width_",
                                          city, "_", age_category, ".csv"), header = TRUE)

  interval_width_scenD <- read.csv(paste0(wd1, "/output_D/",city,"/stat/tab_interval_width_",
                                          city, "_", age_category, ".csv"), header = TRUE)

  interval_width_scenE <- read.csv(paste0(wd1, "/output_E/",city,"/stat/tab_interval_width_",
                                          city, "_", age_category, ".csv"), header = TRUE)

  interval_width <- rbind(interval_width_scen0, interval_width_scenA, interval_width_scenB,
                          interval_width_scenC,interval_width_scenD,interval_width_scenE)
  interval_width <- interval_width[,-1] #remove first col

  #COVERAGE
  coverage_percentage_scen0 <- read.csv(paste0(wd1, "/output_0/",city,"/stat/tab_coverage_percentage_",
                                               city, "_", age_category, ".csv"), header = TRUE)

  coverage_percentage_scenA <- read.csv(paste0(wd1, "/output_A/",city,"/stat/tab_coverage_percentage_",
                                               city, "_", age_category, ".csv"), header = TRUE)

  coverage_percentage_scenB <- read.csv(paste0(wd1, "/output_B/",city,"/stat/tab_coverage_percentage_",
                                               city, "_", age_category, ".csv"), header = TRUE)

  coverage_percentage_scenC <- read.csv(paste0(wd1, "/output_C/",city,"/stat/tab_coverage_percentage_",
                                               city, "_", age_category, ".csv"), header = TRUE)

  coverage_percentage_scenD <- read.csv(paste0(wd1, "/output_D/",city,"/stat/tab_coverage_percentage_",
                                               city, "_", age_category, ".csv"), header = TRUE)

  coverage_percentage_scenE <- read.csv(paste0(wd1, "/output_E/",city,"/stat/tab_coverage_percentage_",
                                               city, "_", age_category, ".csv"), header = TRUE)


  coverage_percentage <- rbind(coverage_percentage_scen0, coverage_percentage_scenA,
                               coverage_percentage_scenB,coverage_percentage_scenC,
                               coverage_percentage_scenD, coverage_percentage_scenE)
  coverage_percentage <- data.frame(coverage_percentage)
  coverage_percentage$scenario <- c("Scenario_0", "Scenario_A","Scenario_B",
                                    "Scenario_C","Scenario_D","Scenario_E")
  coverage_percentage <- coverage_percentage[,-1] #remove first col

  #merge the three datasets
  dataset_sum <- cbind(bias, interval_width, coverage_percentage)

  colnames(dataset_sum) <- c("bias_mean", "bias_low", "bias_high",
                             "uncertainty_mean", "uncertainty_low", "uncertainty_high",
                             "coverage", "scenario")

  #filter the datasets containing number of samples based on the age/category under analysis
  dataset_sum_nsamples <- filter(dataset_sum_nsamples, age == age_category)

  #add to the dataset the total number of samples tested in each scenario
  dataset_sum$tot <- dataset_sum_nsamples[[city]]

  # BEST SCENARIO SELECTION

  #calculate the upper CrI limit of the bias of scenario 0 with 15% tolerance
  upper_bias_0H <- dataset_sum$bias_high[1] + (0.15*dataset_sum$bias_high[1])

  #select scenarios with upper CrI of the bias within the upper_bias_0H
  scenario_bias <- filter(dataset_sum, bias_high <= upper_bias_0H )

  #individuate the max coverage among selected scenarios
  max_cov <- max(scenario_bias$coverage)
  tolerance_coverage_H <- max_cov + (0.05 * max_cov) #upper limit for the coverage
  tolerance_coverage_L <- max_cov - (0.05 * max_cov) #lower limit for the coverage

  #keep scenarios with coverage close to max one with 5% tolerance
  scenario_coverage <- filter(scenario_bias, coverage <= tolerance_coverage_H & coverage >= tolerance_coverage_L)

  #select scenario with lowest number of tests
  scenario_number <- filter(scenario_coverage, tot == min(scenario_coverage$tot))

  #if more than one scenario is being selected, then choose the one with the highest coverage
  scenario_coverage_max <- filter(scenario_number, coverage == max(scenario_number$coverage))

  return(scenario_coverage_max)
}
