# Supplementary material for: A simulation-based method to inform serosurvey design for estimating the force of infection using existing blood samples
Source: PLoS Comput Biol. 2023 Nov 27;19(11):e1011666. doi: 10.1371/journal.pcbi.1011666 (PMC10727435; doi:10.1371/journal.pcbi.1011666)
Supplement: S1 Code — Within the "script" directory, the main analysis using Model 1 can be executed using sequentially numbered files 1 to 6. The analysis pertaining to the antibody decay (model 2) and time-varying FOI (model 3) can be run using the scripts numbered 7 to 10. (ZIP) [file pcbi.1011666.s002.zip › Seroprevalence_study_design/R/Seromodel_lambda2.stan]

// Simple sero-catalytic model
// assumes time- and age-constant FOI


data {
  
  int<lower=0> N_AgeG; // number of age groups
  real age[N_AgeG]; // age mid-point
  int N[N_AgeG]; // N individuals per age group 
  int NPos[N_AgeG]; // N positive per age group
  real se; //test sensitivity
  real sp; //test specificity
}

parameters {
  
  real <lower=0> lambda;
}

transformed parameters {
  
  vector[N_AgeG] seroprev; // expected age-specific seroprev
  
  for(a in 1:N_AgeG) seroprev[a] = (se*(1-exp(-2*lambda*age[a]))) + (((1-sp)*exp(-2*lambda*age[a]))); #where 2 is n serotypes for Ghana
  
}

model {
  
  lambda ~ uniform(0,1); //uniform prior

  for(a in 1:N_AgeG){
    target += binomial_lpmf(NPos[a] | N[a], seroprev[a]); #binomial likelihood
  }
  
}
