# Supplementary material for: A simulation-based method to inform serosurvey design for estimating the force of infection using existing blood samples
Source: PLoS Comput Biol. 2023 Nov 27;19(11):e1011666. doi: 10.1371/journal.pcbi.1011666 (PMC10727435; doi:10.1371/journal.pcbi.1011666)
Supplement: S1 Code — Within the "script" directory, the main analysis using Model 1 can be executed using sequentially numbered files 1 to 6. The analysis pertaining to the antibody decay (model 2) and time-varying FOI (model 3) can be run using the scripts numbered 7 to 10. (ZIP) [file pcbi.1011666.s002.zip › Seroprevalence_study_design/R/time_FOI.stan]

// Simple sero-catalytic model
// assumes time- and age-constant FOI


data {
  
  int<lower=0> N_AgeG; // number of age groups
  real age[N_AgeG]; // age mid-point
  int age_m[12]; // N individuals per age group 
  int N[N_AgeG]; // N individuals per age group 
  int NPos[N_AgeG]; // N positive per age group
  real se; //test sensitivity
  real sp; //test specificity
  real foi_mean; #0.02
}

parameters {
  
  real <lower=0, upper=1> log_lambda1;
  real <lower=0, upper=1> log_lambda2;
  real <lower=0, upper=1> log_lambda3;
  
}

transformed parameters {
  
  vector[N_AgeG] seroprev; // expected age-specific seroprev
  vector[N_AgeG] k;
  
  k[1] = exp(log_lambda1) * age[1];
  k[2] = exp(log_lambda1) * age[2];
  k[3] = exp(log_lambda1) * age[3];
  k[4] = exp(log_lambda1) * age[4]; 
  
  k[5] = (exp(log_lambda1) * age_m[4]) + (exp(log_lambda2) * (age_m[5] - age_m[4])) ; 
  k[6] = (exp(log_lambda1) * age_m[4]) + (exp(log_lambda2) * (age_m[6] - age_m[4])) ;
  k[7] = (exp(log_lambda1) * age_m[4]) + (exp(log_lambda2) * (age_m[7] - age_m[4])) ;
  k[8] = (exp(log_lambda1) * age_m[4]) + (exp(log_lambda2) * (age_m[8] - age_m[4])) ; 


  k[9] = (exp(log_lambda1) * age_m[4]) + (exp(log_lambda2) * (age_m[8] - age_m[4])) + (exp(log_lambda3) * (age_m[9] - age_m[8])) ; 
  k[10] = (exp(log_lambda1) * age_m[4]) + (exp(log_lambda2) * (age_m[8] - age_m[4])) + (exp(log_lambda3) * (age_m[10] - age_m[8])) ;
  k[11] = (exp(log_lambda1) * age_m[4]) + (exp(log_lambda2) * (age_m[8] - age_m[4])) + (exp(log_lambda3) * (age_m[11] - age_m[8])) ;
  k[12] = (exp(log_lambda1) * age_m[4]) + (exp(log_lambda2) * (age_m[8] - age_m[4])) + (exp(log_lambda3) * (age_m[12] - age_m[8])) ;


for(a in 1:N_AgeG)  seroprev[a] = (se*(1-exp(-2*k[a]))) + (((1-sp)*exp(-2*k[a]))); 

}

model {
  
  log_lambda1 ~ normal(log(foi_mean),1);
  log_lambda2 ~ normal(log(foi_mean),1);
  log_lambda3 ~ normal(log(foi_mean),1);

  for(a in 1:N_AgeG){
    target += binomial_lpmf(NPos[a] | N[a], seroprev[a]); #binomial likelihood
  }
  
}

  // output to save
  
generated quantities {
  
  real lambda;
  real lambda1;
  real lambda2;
  real lambda3;
  
  lambda1 = exp(log_lambda1);
  lambda2 = exp(log_lambda2);
  lambda3 = exp(log_lambda3);

  lambda = (exp(log_lambda1) + exp(log_lambda2) + exp(log_lambda3) ) / 3 ;
}
