# Supplementary material for: A simulation-based method to inform serosurvey design for estimating the force of infection using existing blood samples
Source: PLoS Comput Biol. 2023 Nov 27;19(11):e1011666. doi: 10.1371/journal.pcbi.1011666 (PMC10727435; doi:10.1371/journal.pcbi.1011666)
Supplement: S1 Code — Within the "script" directory, the main analysis using Model 1 can be executed using sequentially numbered files 1 to 6. The analysis pertaining to the antibody decay (model 2) and time-varying FOI (model 3) can be run using the scripts numbered 7 to 10. (ZIP) [file pcbi.1011666.s002.zip › Seroprevalence_study_design/script/10_stat_timeFOI.R]

library(tidyverse)

#Set to folder
wd0 <-  "C:/Users/av1421/OneDrive - Imperial College London/dengue_simul_study/Dengue-seroprevalence-review"


# Specify scenario, age/category and city 
scenario <- c("0","A","B","C","D","E")

city <- c("Accra", "Tamale", "Kumasi")

Pos_city <- c("Pos_Accra", "Pos_Tamale", "Pos_Kumasi")

age_category <- c("05yrs")

lambda <- c()
for (i in 1:3){   lambda[i] <- paste0("lambda", i)}

nsim <- 1000 #change to 1000 

#Load functions for statistical analysis
setwd(paste0(wd0, "/R"))

source("function_stat_analysis2.R")


#SELECTION OF THE BEST SCENARIO


dataset_crt_fin <- data.frame()

#Load dataset with total number of samples to test for each city based on each scenario

dataset_sum_nsamples_ghana <- read.csv(paste0(wd0, "/data/data_ghana/tot_samp_ghana.csv"))


###### increasing FOI ######
dataset_crt_fin2 <- data.frame()

wd1 <- paste0(wd0, "output2_pr4")

#Read Cattarino FOI
true_lambda_inc <- read.csv(paste0(wd0, "/data/data_ghana/FOI_Ghana_inc.csv"),           #CHANGE BASE DON FOI 
                            header = TRUE)

lambda_inc <- true_lambda_inc[c(1,5,9),c(2,3,4)] 

for (i in 1:length(city)){
  
  single_stat_timeFOI(city[i], scenario[1], lambda_inc, age_category[1], nsim, wd1)
  single_stat_timeFOI(city[i], scenario[2], lambda_inc, age_category[1], nsim, wd1)
  single_stat_timeFOI(city[i], scenario[3], lambda_inc, age_category[1], nsim, wd1)
  single_stat_timeFOI(city[i], scenario[4], lambda_inc, age_category[1], nsim, wd1)
  single_stat_timeFOI(city[i], scenario[5], lambda_inc, age_category[1], nsim, wd1)
  single_stat_timeFOI(city[i], scenario[6], lambda_inc, age_category[1], nsim, wd1)
  
}

#SELECTION OF THE BEST SCENARIO by considering single bias, coverage and uncertainty mean from 3 lambdas

#For each city individuate the best scenario under each age-category

for (i in 1:length(city)){
  
  city_5yrs_bias <- selection_criterion(city[i], #city under analysis
                                        age_category[1], #age group
                                        dataset_sum_nsamples_ghana, #nsamples
                                        wd1) #working directory
  
  
  
  city_5yrs_bias$city <- city[i]
  
  dataset_crt_fin2 <- rbind(dataset_crt_fin2, city_5yrs_bias) #create a single dataframe with results
  
  write.csv(dataset_crt_fin2, paste0(wd0, "scenario_PR/selected_scenario_bias_ghana_incFOI_lambdaTOT.csv"))
  
}


###### decreasing FOI ######
dataset_crt_fin2 <- data.frame()

wd1 <- paste0(wd0, "output2_pr5")

#Read Cattarino FOI
true_lambda_dec <- read.csv(paste0(wd0, "/data/data_ghana/FOI_Ghana_dec.csv"),           #CHANGE BASE DON FOI 
                            header = TRUE)

lambda_dec <- true_lambda_dec[c(1,5,9),c(2,3,4)] 

for (i in 1:length(city)){
  
  single_stat_timeFOI(city[i], scenario[1], lambda_dec, age_category[1], nsim, wd1)
  single_stat_timeFOI(city[i], scenario[2], lambda_dec, age_category[1], nsim, wd1)
  single_stat_timeFOI(city[i], scenario[3], lambda_dec, age_category[1], nsim, wd1)
  single_stat_timeFOI(city[i], scenario[4], lambda_dec, age_category[1], nsim, wd1)
  single_stat_timeFOI(city[i], scenario[5], lambda_dec, age_category[1], nsim, wd1)
  single_stat_timeFOI(city[i], scenario[6], lambda_dec, age_category[1], nsim, wd1)
  
}

#SELECTION OF THE BEST SCENARIO by considering single bias, coverage and uncertainty mean from 3 lambdas

#For each city individuate the best scenario under each age-category

for (i in 1:length(city)){
  
  city_5yrs_bias <- selection_criterion(city[i], #city under analysis
                                        age_category[1], #age group
                                        dataset_sum_nsamples_ghana, #nsamples
                                        wd1) #working directory
  
  
  
  city_5yrs_bias$city <- city[i]
  
  dataset_crt_fin2 <- rbind(dataset_crt_fin2, city_5yrs_bias) #create a single dataframe with results
  
  write.csv(dataset_crt_fin2, paste0(wd0, "scenario_PR/selected_scenario_bias_ghana_decFOI_lambdaTOT.csv"))
  
}

###### non monotonic FOI ######
dataset_crt_fin2 <- data.frame()

wd1 <- paste0(wd0, "output2_pr6")

#Read Cattarino FOI
true_lambda_mix <- read.csv(paste0(wd0, "/data/data_ghana/FOI_Ghana_mix.csv"),           #CHANGE BASE DON FOI 
                            header = TRUE)

lambda_mix <- true_lambda_mix[c(1,5,9),c(2,3,4)]

for (i in 1:length(city)){
  
  single_stat_timeFOI(city[i], scenario[1], lambda_mix, age_category[1], nsim, wd1)
  single_stat_timeFOI(city[i], scenario[2], lambda_mix, age_category[1], nsim, wd1)
  single_stat_timeFOI(city[i], scenario[3], lambda_mix, age_category[1], nsim, wd1)
  single_stat_timeFOI(city[i], scenario[4], lambda_mix, age_category[1], nsim, wd1)
  single_stat_timeFOI(city[i], scenario[5], lambda_mix, age_category[1], nsim, wd1)
  single_stat_timeFOI(city[i], scenario[6], lambda_mix, age_category[1], nsim, wd1)
  
}

#SELECTION OF THE BEST SCENARIO by considering single bias, coverage and uncertainty mean from 3 lambdas

#For each city individuate the best scenario under each age-category

for (i in 1:length(city)){
  
  city_5yrs_bias <- selection_criterion(city[i], #city under analysis
                                        age_category[1], #age group
                                        dataset_sum_nsamples_ghana, #nsamples
                                        wd1) #working directory
  
  
  
  city_5yrs_bias$city <- city[i]
  
  dataset_crt_fin2 <- rbind(dataset_crt_fin2, city_5yrs_bias) #create a single dataframe with results
  
  write.csv(dataset_crt_fin2, paste0(wd0, "scenario_PR/selected_scenario_bias_ghana_mixFOI_lambdaTOT.csv"))
  
}
