# Supplementary material for: A simulation-based method to inform serosurvey design for estimating the force of infection using existing blood samples
Source: PLoS Comput Biol. 2023 Nov 27;19(11):e1011666. doi: 10.1371/journal.pcbi.1011666 (PMC10727435; doi:10.1371/journal.pcbi.1011666)
Supplement: S1 Code — Within the "script" directory, the main analysis using Model 1 can be executed using sequentially numbered files 1 to 6. The analysis pertaining to the antibody decay (model 2) and time-varying FOI (model 3) can be run using the scripts numbered 7 to 10. (ZIP) [file pcbi.1011666.s002.zip › Seroprevalence_study_design/script/1_Ghana_dataprod.R]

####################################################################################
#                 PRODUCE SIMULATED SEROPREVALENCE DATASETS FOR GHANA              #
####################################################################################

library("ggplot2")
library("cowplot")

#set to working folder 
wd0 <- "C:/Users/av1421/OneDrive - Imperial College London/dengue_simul_study/Dengue-seroprevalence-review" 

# Load functions script
setwd(paste0(wd0, "/R"))
source("functions_binom_Ghana.R")

set.seed(123) #for reproducibility

# read data
scenario <- c("scenario0", "scenarioA","scenarioB","scenarioC","scenarioD","scenarioE")
table <- c("table0","tableA","tableB","tableC","tableD","tableE")
n_ser <- c(1,2,3,4)
age <- c("05yrs", "10yrs", "20yrs")

# create dataset folder
setwd(wd0)
dir.create("dataset2") 
dir.create("scenario") 
dir.create("multiplot") 
folder <- c()
folder2 <- c()

for (i in 1:length(table)){  
  for(k in 1:length(age)){
    
    setwd(paste0(wd0, "/dataset2"))
    folder[i] <- paste0(table[i], "_bin_Ghananew")
    dir.create(folder[i])
    
    setwd(paste0(wd0, "/dataset2/",folder[i]))
    folder2[k] <- paste0(age[k])
    dir.create(folder2[k])
  }
}

#Produce simulated-datasets
produce_data2 <- function(scenario, # scenarios 0-E for sample sizes
                          table, #output folder name
                          age_category, # 05, 10 or 20yrs
                          dataset, # one for each n-serotype
                          n_ser){ # number of serotypes in the country
  
  # read data
  setwd(paste0(wd0, "/data/data_ghana"))
  
  data <- read.csv(paste0("Sample_sizes_Ghana_", 
                          age_category,"_", 
                          as.factor(scenario), ".csv"), 
                   header = TRUE) #dataset under selected scenario
  foi <- read.csv("FOI_Ghana_shapefiles.csv", 
                  header = TRUE) #from Cattarino et al.
  sesp <- read.csv("Assay_accuracy.csv",
                   header = TRUE) #Euroimmun

  # output dir
  path_table <- file.path(paste0(wd0, "/", 
                                 dataset, "/", 
                                 table, 
                                 "_bin_Ghananew/", 
                                 age_category))
  
  # adjust formatting
  if (age_category == "05yrs") {
    data$Age.group[1] <- "10-14"
  } else if (age_category == "10yrs") {
    data$Age.group[1] <- "10-19"
  } else {  data$Age.group[1] <- "10-29"}
  
  #calculate mid age point
  data$mid_age <- data$Min_age + (data$Max_age - data$Min_age)/2
  
  
  # simulations
  nsim <- 10 #once everything works, change to 1000 sim
  multiplier <- 1 #to reduce evenly the sample sizes try 2 and 4 (sensitivty analysis)
  
  output_results("Accra", foi, data, sesp, multiplier, nsim,path_table, age_category,n_ser)
  output_results("Kumasi", foi, data, sesp, multiplier, nsim,path_table, age_category,n_ser)
  output_results("Tamale", foi, data, sesp, multiplier, nsim,path_table, age_category,n_ser)
  
}


for(i in 1:6){ #6 scenarios
  
  # produce_data2(scenario[i], table[i], age_category = "05yrs", dataset = "dataset1", n_ser[1])
  # produce_data2(scenario[i], table[i], age_category = "10yrs", dataset = "dataset1", n_ser[1])
  # produce_data2(scenario[i], table[i], age_category = "20yrs", dataset = "dataset1", n_ser[1])

  #For Ghana the n_serotypes i 2 
  produce_data2(scenario[i], table[i], age_category = "05yrs", dataset = "dataset2", n_ser[2])
  produce_data2(scenario[i], table[i], age_category = "10yrs", dataset = "dataset2", n_ser[2])
  produce_data2(scenario[i], table[i], age_category = "20yrs", dataset = "dataset2", n_ser[2])
  
  # produce_data2(scenario[i], table[i], age_category = "05yrs", dataset = "dataset3", n_ser[3])
  # produce_data2(scenario[i], table[i], age_category = "10yrs", dataset = "dataset3", n_ser[3])
  # produce_data2(scenario[i], table[i], age_category = "20yrs", dataset = "dataset3", n_ser[3])
  
  # produce_data2(scenario[i], table[i], age_category = "05yrs", dataset = "dataset4", n_ser[4])
  # produce_data2(scenario[i], table[i], age_category = "10yrs", dataset = "dataset4", n_ser[4])
  # produce_data2(scenario[i], table[i], age_category = "20yrs", dataset = "dataset4", n_ser[4])
}
