# Supplementary material for: A simulation-based method to inform serosurvey design for estimating the force of infection using existing blood samples
Source: PLoS Comput Biol. 2023 Nov 27;19(11):e1011666. doi: 10.1371/journal.pcbi.1011666 (PMC10727435; doi:10.1371/journal.pcbi.1011666)
Supplement: S1 Code — Within the "script" directory, the main analysis using Model 1 can be executed using sequentially numbered files 1 to 6. The analysis pertaining to the antibody decay (model 2) and time-varying FOI (model 3) can be run using the scripts numbered 7 to 10. (ZIP) [file pcbi.1011666.s002.zip › Seroprevalence_study_design/script/2_run_job_PC.R]

####################################################################################
#                  RUN CATALYTIC MODEL OVER SIMUALTIONS IN THE YOUR PC             #
####################################################################################

#Set working directory tot he cluster
wd1 <- "C:/Users/av1421/OneDrive - Imperial College London/dengue_simul_study/Dengue-seroprevalence-review"

# Load functions script
setwd(paste0(wd1, "/R"))
######### NB. change wd1 (working directory) in the source file at line 23 to the general folder, also set the cmdstan package to the library where packages are saved by modifying line 53
source("dengue_sim_PC.R")

# Prepare data 
age_category <- c("05yrs","10yrs", "20yrs")

scenario <- c("0", "A", "B", "C", "D", "E")

se <- c(0.892) #Euroimmun sensitivity
sp <- c(0.988) #Euroimmun specificities

city <- c("Accra", "Kumasi", "Tamale")

Pos_city <- c("Pos_Accra", "Pos_Kumasi", "Pos_Tamale")

datast <- c("dataset1", "dataset2", "dataset3", "dataset4")

seromodel <- c("Seromodel_lambda1.stan", "Seromodel_lambda2.stan", 
               "Seromodel_lambda3.stan", "Seromodel_lambda4.stan") #stan model based on n_serotype

output <- c("output1", "output2", "output3", "output4")

#Prepare folders to save output
setwd(wd1)
dir.create(output[2]) 
setwd(paste0(wd1, "/", output[2]))
dir.create("output_fit") 

folder <- c()
folder2 <- c()

for (i in 1:length(scenario)){  
  for(k in 1:length(city)){
    
    setwd(paste0(wd1, "/", output[2]))
    folder[i] <- paste0("output_", scenario[i])
    dir.create(folder[i])
    dir.create("stat")
    
    setwd(paste0(wd1, "/", output[2], "/", folder[i]))
    folder2[k] <- city[k]
    dir.create(folder2[k])
    
    setwd(paste0(wd1, "/", output[2], "/", folder[i], "/", folder2[k]))
    dir.create("mean")
    dir.create("stat")
  }
}

#Prepare bin folder for temporary files
setwd(wd1)
temporal<- c()

for (i in 1:36){
  temporal[i] <- c(paste0("temporal",i))
  dir.create(temporal[i])
}


## EXAMPLE to run the function designed for the cluster in your PC (without using the cluster)

#accra 5yrs
run_cluster(  age_category[1], scenario[1], city[1],
              Pos_city[1], temporal[1], se[1], sp[1],
              datast[2], seromodel[2], output[2])

run_cluster(  age_category[1], scenario[2], city[1],
              Pos_city[1], temporal[2], se[1], sp[1], 
              datast[2], seromodel[2], output[2])

run_cluster(  age_category[1], scenario[3], city[1], 
              Pos_city[1], temporal[3], se[1], sp[1],
              datast[2], seromodel[2], output[2])

run_cluster(  age_category[1], scenario[4], city[1], 
              Pos_city[1], temporal[4], se[1], sp[1], 
              datast[2], seromodel[2], output[2])

run_cluster(  age_category[1], scenario[5], city[1],
              Pos_city[1], temporal[5], se[1], sp[1], 
              datast[2], seromodel[2], output[2])

run_cluster(  age_category[1], scenario[6], city[1], 
              Pos_city[1], temporal[6], se[1], sp[1], 
              datast[2], seromodel[2], output[2])

#accra 10yrs
run_cluster(  age_category[2], scenario[1], city[1], 
              Pos_city[1], temporal[7], se[1], sp[1],
              datast[2], seromodel[2], output[2]) 

run_cluster(  age_category[2], scenario[2], city[1], 
              Pos_city[1], temporal[8], se[1], sp[1], 
              datast[2], seromodel[2], output[2])

run_cluster(  age_category[2], scenario[3], city[1], 
              Pos_city[1], temporal[9], se[1], sp[1], 
              datast[2], seromodel[2], output[2])

run_cluster(  age_category[2], scenario[4], city[1], 
              Pos_city[1], temporal[10], se[1], sp[1], 
              datast[2], seromodel[2], output[2])

run_cluster(  age_category[2], scenario[5], city[1], 
              Pos_city[1], temporal[11], se[1], sp[1], 
              datast[2], seromodel[2], output[2])

run_cluster(  age_category[2], scenario[6], city[1], 
              Pos_city[1], temporal[12], se[1], sp[1], 
              datast[2], seromodel[2], output[2])


#kumasi  5yrs
run_cluster(  age_category[1], scenario[1], city[2],
              Pos_city[2], temporal[13], se[1], sp[1],
              datast[2], seromodel[2], output[2])

run_cluster(  age_category[1], scenario[2], city[2],
              Pos_city[2], temporal[14], se[1], sp[1], 
              datast[2], seromodel[2], output[2])

run_cluster(  age_category[1], scenario[3], city[2], 
              Pos_city[2], temporal[15], se[1], sp[1],
              datast[2], seromodel[2], output[2])

run_cluster(  age_category[1], scenario[4], city[2], 
              Pos_city[2], temporal[16], se[1], sp[1], 
              datast[2], seromodel[2], output[2])

run_cluster(  age_category[1], scenario[5], city[2],
              Pos_city[2], temporal[17], se[1], sp[1], 
              datast[2], seromodel[2], output[2])

run_cluster(  age_category[1], scenario[6], city[2], 
              Pos_city[2], temporal[18], se[1], sp[1],
              datast[2], seromodel[2], output[2])

#kumasi 10yrs
run_cluster(  age_category[2], scenario[1], city[2], 
              Pos_city[2], temporal[19], se[1], sp[1],
              datast[2], seromodel[2], output[2]) 

run_cluster(  age_category[2], scenario[2], city[2], 
              Pos_city[2], temporal[20], se[1], sp[1], 
              datast[2], seromodel[2], output[2])

run_cluster(  age_category[2], scenario[3], city[2], 
              Pos_city[2], temporal[21], se[1], sp[1], 
              datast[2], seromodel[2], output[2])

run_cluster(  age_category[2], scenario[4], city[2], 
              Pos_city[2], temporal[22], se[1], sp[1], 
              datast[2], seromodel[2], output[2])

run_cluster(  age_category[2], scenario[5], city[2], 
              Pos_city[2], temporal[23], se[1], sp[1], 
              datast[2], seromodel[2], output[2])

run_cluster(  age_category[2], scenario[6], city[2], 
              Pos_city[2], temporal[24], se[1], sp[1], 
              datast[2], seromodel[2], output[2])

#tamale  5yrs
run_cluster(  age_category[1], scenario[1], city[3],
              Pos_city[3], temporal[25], se[1], sp[1],
              datast[2], seromodel[2], output[2])

run_cluster(  age_category[1], scenario[2], city[3],
              Pos_city[3], temporal[26], se[1], sp[1], 
              datast[2], seromodel[2], output[2])

run_cluster(  age_category[1], scenario[3], city[3], 
              Pos_city[3], temporal[27], se[1], sp[1],
              datast[2], seromodel[2], output[2])

run_cluster(  age_category[1], scenario[4], city[3], 
              Pos_city[3], temporal[28], se[1], sp[1], 
              datast[2], seromodel[2], output[2])

run_cluster(  age_category[1], scenario[5], city[3],
              Pos_city[3], temporal[29], se[1], sp[1], 
              datast[2], seromodel[2], output[2])

run_cluster(  age_category[1], scenario[6], city[3], 
              Pos_city[3], temporal[30], se[1], sp[1],
              datast[2], seromodel[2], output[2])

#tamale 10yrs
run_cluster(  age_category[2], scenario[1], city[3], 
              Pos_city[3], temporal[31], se[1], sp[1],
              datast[2], seromodel[2], output[2]) 

run_cluster(  age_category[2], scenario[2], city[3], 
              Pos_city[3], temporal[32], se[1], sp[1], 
              datast[2], seromodel[2], output[2])

run_cluster(  age_category[2], scenario[3], city[3], 
              Pos_city[3], temporal[33], se[1], sp[1], 
              datast[2], seromodel[2], output[2])

run_cluster(  age_category[2], scenario[4], city[3], 
              Pos_city[3], temporal[34], se[1], sp[1], 
              datast[2], seromodel[2], output[2])

run_cluster(  age_category[2], scenario[5], city[3], 
              Pos_city[3], temporal[35], se[1], sp[1], 
              datast[2], seromodel[2], output[2])

run_cluster(  age_category[2], scenario[6], city[3], 
              Pos_city[3], temporal[36], se[1], sp[1], 
              datast[2], seromodel[2], output[2])
