# Supplementary material for: A simulation-based method to inform serosurvey design for estimating the force of infection using existing blood samples
Source: PLoS Comput Biol. 2023 Nov 27;19(11):e1011666. doi: 10.1371/journal.pcbi.1011666 (PMC10727435; doi:10.1371/journal.pcbi.1011666)
Supplement: S1 Code — Within the "script" directory, the main analysis using Model 1 can be executed using sequentially numbered files 1 to 6. The analysis pertaining to the antibody decay (model 2) and time-varying FOI (model 3) can be run using the scripts numbered 7 to 10. (ZIP) [file pcbi.1011666.s002.zip › Seroprevalence_study_design/script/3_stat_paramters_calculation.R]

######################################################################################################
#                        MEAN, BIAS, UNCERTAINTY AND COVERAGE CALCULATION                           #
#                                             and                                                   #
#                                  OPTIMAL SCENARIO SELECTION                                       #
#####################################################################################################

# NB: Move the output folder from cluster to your working folder and then run the statistical  analysis !!


library(tidyverse)

#Set to folder
wd0 <- "C:/Users/av1421/OneDrive - Imperial College London/dengue_simul_study/Dengue-seroprevalence-review/" 

# Specify scenario, age/category and city 
scenario <- c("0","A","B","C","D","E")

age_category <- c("05yrs", "10yrs", "20yrs")

city <- c( "Accra", "Tamale", "Kumasi")

Pos_city <- c( "Pos_Accra", "Pos_Tamale", "Pos_Kumasi")

nsim <- 10 #change to 1000 

#Load functions for statistical analysis
setwd(paste0(wd0, "R"))

source("function_stat_analysis.R")

# MEAN CALCUALTION for each age category, city and scenario

for (i in 1:length(city)){
  
  for (j in 1:length(scenario)){
    
    City_scen1 <- read_csv(paste0(wd0, "output2/output_", 
                                  scenario[j], "/", city[i], 
                                  "/", "binom_05yrs.csv"))
    
    City_scen2 <- read_csv(paste0(wd0, "output2/output_",
                                  scenario[j], "/", city[i], 
                                  "/", "binom_10yrs.csv"))
    
    City_scen3 <- read_csv(paste0(wd0, "output2/output_", 
                                  scenario[j], "/", city[i], 
                                  "/", "binom_20yrs.csv"))
    
    
    lambda_City_scen_05yrs <- matrix(NA, dim(City_scen1), 3)
    lambda_City_scen_05yrs <- mean_calculation(City_scen1, nsim)
    
    lambda_City_scen_10yrs <- matrix(NA, dim(City_scen2), 3)
    lambda_City_scen_10yrs <- mean_calculation(City_scen2, nsim)
    
    
    lambda_City_scen_20yrs <- matrix(NA, dim(City_scen3), 3)
    lambda_City_scen_20yrs <- mean_calculation(City_scen3, nsim)
    
    write.csv(lambda_City_scen_05yrs, paste0(wd0, "output2/output_",
                                             scenario[j], "/", city[i], 
                                             "/mean/binom_05yrs.csv"))
    
    write.csv(lambda_City_scen_10yrs, paste0(wd0, "output2/output_", 
                                             scenario[j], "/", city[i], 
                                             "/mean/binom_10yrs.csv"))
    
    write.csv(lambda_City_scen_20yrs, paste0(wd0, "output2/output_", 
                                             scenario[j], "/", city[i], 
                                             "/mean/binom_20yrs.csv"))
    
  }
}

#BIAS COVERAGE AND UNCERTAINTY CALCUALTION

wd1 <- paste0(wd0, "output2")

#Read Cattarino FOI
true_lambda_ghana <- read.csv(paste0(wd0, "data/data_ghana/FOI_Ghana_shapefiles.csv"),
                              header = TRUE)

for (i in 1:length(city)){
  
  #05yrs
  statistical_analysis(city[i], scenario[1], true_lambda_ghana, age_category[1], nsim, wd1)
  statistical_analysis(city[i], scenario[2], true_lambda_ghana, age_category[1], nsim, wd1)
  statistical_analysis(city[i], scenario[3], true_lambda_ghana, age_category[1], nsim, wd1)
  statistical_analysis(city[i], scenario[4], true_lambda_ghana, age_category[1], nsim, wd1)
  statistical_analysis(city[i], scenario[5], true_lambda_ghana, age_category[1], nsim, wd1)
  statistical_analysis(city[i], scenario[6], true_lambda_ghana, age_category[1], nsim, wd1)
  
  #10yrs
  statistical_analysis(city[i], scenario[1], true_lambda_ghana, age_category[2], nsim, wd1)
  statistical_analysis(city[i], scenario[2], true_lambda_ghana, age_category[2], nsim, wd1)
  statistical_analysis(city[i], scenario[3], true_lambda_ghana, age_category[2], nsim, wd1)
  statistical_analysis(city[i], scenario[4], true_lambda_ghana, age_category[2], nsim, wd1)
  statistical_analysis(city[i], scenario[5], true_lambda_ghana, age_category[2], nsim, wd1)
  statistical_analysis(city[i], scenario[6], true_lambda_ghana, age_category[2], nsim, wd1)
  
  #20yrs
  statistical_analysis(city[i], scenario[1], true_lambda_ghana, age_category[3], nsim, wd1)
  statistical_analysis(city[i], scenario[2], true_lambda_ghana, age_category[3], nsim, wd1)
  statistical_analysis(city[i], scenario[3], true_lambda_ghana, age_category[3], nsim, wd1)
  statistical_analysis(city[i], scenario[4], true_lambda_ghana, age_category[3], nsim, wd1)
  statistical_analysis(city[i], scenario[5], true_lambda_ghana, age_category[3], nsim, wd1)
  statistical_analysis(city[i], scenario[6], true_lambda_ghana, age_category[3], nsim, wd1)
  
}

#SELECTION OF THE BEST SCENARIO

#Load dataset with total number of samples to test for each city based on each scenario
dataset_sum_nsamples_ghana <- read.csv(paste0(wd0, "data/data_ghana/tot_samp_ghana.csv"))

dataset_crt_fin <- data.frame()

#For each city individuate the best scenario under each age-category

for (i in 1:length(city)){
  
  city_5yrs_bias <- selection_criterion(city[i], #city under analysis
                                        age_category[1], #age group
                                        dataset_sum_nsamples_ghana, #nsamples
                                        wd1) #working directory
  
  city_10yrs_bias <- selection_criterion(city[i],
                                         age_category[2], 
                                         dataset_sum_nsamples_ghana,
                                         wd1)
  
  city_20yrs_bias <- selection_criterion(city[i],
                                         age_category[3],
                                         dataset_sum_nsamples_ghana,
                                         wd1)
  
  
  dataset_crt <- rbind(city_5yrs_bias, city_10yrs_bias, city_20yrs_bias)
  
  dataset_crt$city <- city[i]
  dataset_crt$age <- c("05yrs","10yrs","20yrs")
  rownames(dataset_crt) <- c("5yrs_best", "10yrs_best", "20yrs_best")
  
  dataset_crt_fin <- rbind(dataset_crt_fin, dataset_crt) #create a single dataframe with results
  
  write.csv(dataset_crt_fin, paste0(wd0, "scenario/selected_scenario_bias_ghana.csv"))
  
}
