# Supplementary material for: A simulation-based method to inform serosurvey design for estimating the force of infection using existing blood samples
Source: PLoS Comput Biol. 2023 Nov 27;19(11):e1011666. doi: 10.1371/journal.pcbi.1011666 (PMC10727435; doi:10.1371/journal.pcbi.1011666)
Supplement: S1 Code — Within the "script" directory, the main analysis using Model 1 can be executed using sequentially numbered files 1 to 6. The analysis pertaining to the antibody decay (model 2) and time-varying FOI (model 3) can be run using the scripts numbered 7 to 10. (ZIP) [file pcbi.1011666.s002.zip › Seroprevalence_study_design/script/4_multiplot.R]

###################################################################
#                    PLOTS GENERATION                             #
###################################################################

library(tidyverse)
library(ggplot2)
library(tidyverse)
library(ggplot2)
library("ggpubr")
library(Hmisc)

##### NB: the best scenario to plot must be changed according the results, in this example we used "B" as the best across all age groups and cities !!

#Set to general folder
wd0 <- "C:/Users/av1421/OneDrive - Imperial College London/dengue_simul_study/Dengue-seroprevalence-review/"
#Set to cluster output results
wd1 <- "C:/Users/av1421/OneDrive - Imperial College London/dengue_simul_study/Dengue-seroprevalence-review/output2" 

#Load functions for statistical analysis
setwd(paste0(wd0, "R"))
source("function_plot.R")

# Load number of samples per sCenario
sample_ghana <- read.csv(paste0(wd0, "data/tot_samp_ghana.csv"))

# Specify city and age-category
city <- c("Accra", "Tamale", "Kumasi")

Pos_city_ghana <- c( "Pos_Accra", "Pos_Tamale", "Pos_Kumasi")

age_category <-c("05yrs", "10yrs", "20yrs")

output <- c("0", "A", "B", "C", "D", "E")

max_age <- 94 #according to WPP for Ghana


#############################################
#                5YRS                       #
#############################################

Accra_05yrs <- multiplot_scenarios(wd1, #wd with results
                                   city[1],  #city under analysis
                                   age_category[1], #age category
                                   sample_ghana,#n_samples
                                   scn = "B") #optimal scenario -> CHANGE

Tamale_05yrs <- multiplot_scenarios(wd1, city[2], age_category[1], sample_ghana, scn = "B")

Kumasi_05yrs <- multiplot_scenarios(wd1, city[3], age_category[1], sample_ghana, scn = "B")

figure <- ggarrange(Accra_05yrs, Kumasi_05yrs, Tamale_05yrs,
                    ncol = 1, nrow = 3)

ggsave(
  paste0("Figure_Ghana_5yrs.png"),
  plot =figure,
  device = png,
  path = paste0(wd0, "multiplot/"),
  scale = 1,
  height = 250,
  width = 250,
  units = "mm",
  dpi = 600)

#############################################
#                10YRS                      #
#############################################

Accra_10yrs <- multiplot_scenarios(wd1, city[1], age_category[2], sample_ghana, scn = "B")

Tamale_10yrs <- multiplot_scenarios(wd1, city[2], age_category[2], sample_ghana, scn = "B")

Kumasi_10yrs <- multiplot_scenarios(wd1, city[3], age_category[2], sample_ghana, scn = "B")

figure2 <- ggarrange(Accra_10yrs, Kumasi_10yrs, Tamale_10yrs,
                     ncol = 1, nrow = 3)

ggsave(
  paste0("Figure_Ghana_10yrs.png"),
  plot =figure2,
  device = png,
  path = paste0(wd0, "multiplot/"),
  scale = 1,
  height = 250,
  width = 250,
  units = "mm",
  dpi = 600)

#############################################
#               20YRS                       #
#############################################

Accra_20yrs <- multiplot_scenarios(wd1, city[1], age_category[3], sample_ghana, scn = "B")

Tamale_20yrs <- multiplot_scenarios(wd1, city[2], age_category[3], sample_ghana, scn = "B")

Kumasi_20yrs <- multiplot_scenarios(wd1, city[3],  age_category[3], sample_ghana, scn = "B")

figure3 <- ggarrange(Accra_20yrs, Kumasi_20yrs, Tamale_20yrs,
                     ncol = 1, nrow = 3)

ggsave(
  paste0("Figure_Ghana_20yrs.png"),
  plot =figure3,
  device = png,
  path = paste0(wd0, "multiplot/"),
  scale = 1,
  height = 250,
  width = 250,
  units = "mm",
  dpi = 600)
