# Supplementary material for: A simulation-based method to inform serosurvey design for estimating the force of infection using existing blood samples
Source: PLoS Comput Biol. 2023 Nov 27;19(11):e1011666. doi: 10.1371/journal.pcbi.1011666 (PMC10727435; doi:10.1371/journal.pcbi.1011666)
Supplement: S1 Code — Within the "script" directory, the main analysis using Model 1 can be executed using sequentially numbered files 1 to 6. The analysis pertaining to the antibody decay (model 2) and time-varying FOI (model 3) can be run using the scripts numbered 7 to 10. (ZIP) [file pcbi.1011666.s002.zip › Seroprevalence_study_design/script/5_plot_Nsamples.R]

################################################################################
#               Code to display sample distributions dor Accra                 #
################################################################################

library(ggplot2)
library(cowplot)
library(scales)

#Set to folder
wd0 <- "C:/Users/av1421/OneDrive - Imperial College London/dengue_simul_study/Dengue-seroprevalence-review/"

#Set path to figure output
path_figure <- paste(wd0, "multiplot", sep="")

# read data 
data <- read.csv(paste0(wd0, "data/data_ghana/PlotAccra.csv"), header = TRUE)
data[1,1] <- "00-04"
data[2,1] <- "05-09"
data[3,1] <- "10-14"

#Legend
addSmallLegend <-function(myPlot,pointSize = 10,textSize = 6,spaceLegend = 0.5){
  myPlot +
    theme(legend.title = element_blank(), 
          legend.text  = element_text(size = textSize),
          legend.key.size = unit(spaceLegend, "lines"),
          legend.position = c(0.8, 0.9),
          legend.background = element_blank())
}


# plot population vs sample distribution 
df <- data.frame(y = c(data$population/sum(data$population), 
                       data$Accra/sum(data$Accra)), 
                 x = as.factor(rep(data$agegroup, 2)), 
                 type = c(rep("population", 14),
                          rep("samples", 14)))

cols <- c("#EA842D", c(rep("#25B600",8)))

p <- ggplot(df, aes(x = x, y = y, fill = type)) + 
  geom_bar(stat = "identity", position = "dodge")+
  xlab(element_blank())+
  ylab("proportion of samples (%)")+
  scale_fill_manual(values = rev(cols[c(1,2)]))+
  theme_bw()+
  theme(axis.text.x = element_text(angle = 45, vjust = 0.7),
        axis.title.x = element_text(size = 8),
        axis.title.y = element_text(size = 8))

# scenario A
df1 <- data.frame(y = c(data$Accra[-(1:2)],
                        data$B[-(1:2)]), 
                  x = as.factor(rep(data$agegroup[-(1:2)], 2)), 
                  type = c(rep("samples", 12),
                           rep("scenario A", 12)))

q1 <- ggplot(df1, aes(x = x, y = y, fill = type)) + 
  geom_bar(stat = "identity", position = "dodge")+
  xlab(element_blank())+
  ylab("number of samples")+
  theme_bw()+
  scale_fill_manual(values = cols[c(1,3)])+
  theme(axis.text.x = element_text(angle = 45, vjust = 0.7),
        axis.title.x = element_text(size = 8),
        axis.title.y = element_text(size = 8))

# scenario B
df2 <- data.frame(y = c(data$Accra[-(1:2)],
                        data$C[-(1:2)]), 
                  x = as.factor(rep(data$agegroup[-(1:2)], 2)), 
                  type = c(rep("samples", 12),
                           rep("scenario B", 12)))

q2 <- ggplot(df2, aes(x = x, y = y, fill = type)) + 
  geom_bar(stat = "identity", position = "dodge")+
  xlab(element_blank())+
  ylab("number of samples")+
  theme_bw()+
  scale_fill_manual(values = cols[c(1,4)])+
  theme(axis.text.x = element_text(angle = 45, vjust = 0.7),
        axis.title.x = element_text(size = 8),
        axis.title.y = element_text(size = 8))

# scenario C
df3 <- data.frame(y = c(data$Accra[-(1:2)],
                        data$D[-(1:2)]), 
                  x = as.factor(rep(data$agegroup[-(1:2)], 2)), 
                  type = c(rep("samples", 12),
                           rep("scenario C", 12)))

q3 <- ggplot(df3, aes(x = x, y = y, fill = type)) + 
  geom_bar(stat = "identity", position = "dodge")+
  xlab("age groups (years)")+
  ylab("number of samples")+
  theme_bw()+
  scale_fill_manual(values = cols[c(1,5)])+
  theme(axis.text.x = element_text(angle = 45, vjust = 0.7),
        axis.title.x = element_text(size = 8),
        axis.title.y = element_text(size = 8))

# scenario D
df4 <- data.frame(y = c(data$Accra[-(1:2)],
                        data$E[-(1:2)]), 
                  x = as.factor(rep(data$agegroup[-(1:2)], 2)), 
                  type = c(rep("samples", 12),
                           rep("scenario D", 12)))

q4 <- ggplot(df4, aes(x = x, y = y, fill = type)) + 
  geom_bar(stat = "identity", position = "dodge")+
  xlab("age groups (years)")+
  ylab("number of samples")+
  theme_bw()+
  scale_fill_manual(values = cols[c(1,6)])+
  theme( axis.text.x = element_text(angle = 45, vjust = 0.7),
         axis.title.x = element_text(size = 8),
         axis.title.y = element_text(size = 8))


# scenario E
df5 <- data.frame(y = c(data$Accra[-(1:2)],
                        data$F[-(1:2)]), 
                  x = as.factor(rep(data$agegroup[-(1:2)], 2)), 
                  type = c(rep("samples", 12),
                           rep("scenario E", 12)))

q5 <- ggplot(df5, aes(x = x, y = y, fill = type)) + 
  geom_bar(stat = "identity", position = "dodge")+
  xlab("age groups (years)")+
  ylab("number of samples")+
  theme_bw()+
  scale_fill_manual(values = cols[c(1,7)])+
  theme(axis.text.x = element_text(angle = 45, vjust = 0.7),
        axis.title.x = element_text(size = 8),
        axis.title.y = element_text(size = 8))

# paste together plots 
row1 <- plot_grid(addSmallLegend(p),
                  addSmallLegend(q1),
                  addSmallLegend(q2), 
                  labels = c('A', 'B', 'C'), 
                  nrow = 1, 
                  label_size = 10)

row2 <- plot_grid(addSmallLegend(q3),
                  addSmallLegend(q4),
                  addSmallLegend(q5), 
                  labels = c('D', 'E', 'F'), 
                  nrow = 1, 
                  label_size = 10)

final <- plot_grid(row1, row2, labels = c('', ''), nrow = 2, 
                   vjust = -5, label_size = 10)

# save figure 
# https://journals.plos.org/ploscompbiol/s/figures
ggsave(filename = file.path(path_figure, "Figure_Accra_samples_5yrs.eps"),
       plot = final,
       device = "eps",
       width = 2250, height = 1300,
       units = "px", dpi = 300, limitsize = TRUE)

ggsave(filename = file.path(path_figure, "Figure_Accra_samples_5yrs.tiff"),
       plot = final,
       device = "tiff",
       width = 2250, height = 1300,
       units = "px", dpi = 300, limitsize = TRUE)
