# Supplementary material for: A simulation-based method to inform serosurvey design for estimating the force of infection using existing blood samples
Source: PLoS Comput Biol. 2023 Nov 27;19(11):e1011666. doi: 10.1371/journal.pcbi.1011666 (PMC10727435; doi:10.1371/journal.pcbi.1011666)
Supplement: S1 Code — Within the "script" directory, the main analysis using Model 1 can be executed using sequentially numbered files 1 to 6. The analysis pertaining to the antibody decay (model 2) and time-varying FOI (model 3) can be run using the scripts numbered 7 to 10. (ZIP) [file pcbi.1011666.s002.zip › Seroprevalence_study_design/script/6_multiplot_seroprevalence.R]

###############################################################################
#                           PLOT FOR GOODNESS OF FIT                          #
###############################################################################


library(tidyverse)
library(ggplot2)
library("ggpubr")
library(Hmisc)

#sET TO FOLDER
wd0 <- "C:/Users/av1421/OneDrive - Imperial College London/dengue_simul_study/Dengue-seroprevalence-review/"

setwd(paste0(wd0, "R/"))

source("function_plot.R")

# Function to repeat the plot  for each city and scenario

scenario_execution <- function(city, #city under analysis
                               Pos_city, #N samples positive for a city
                               output){ #scenario under analysis
  
  #Load data
  true_lambda <- read.csv(paste0(wd0, "data/data_ghana/FOI_ghana_shapefiles.csv"),
                          header = TRUE)
  
  true_lambda_city <- true_lambda[[city]] # city's Cattarino et al's FOI
  
  ### baseline scenario 0  ###
  
  #data under scenario 0
  dataframe_scn0 <-  read.csv(paste0(wd0, "data/data_ghana/Sample_sizes_ghana_05yrs_scenario0.csv"))
  #posterior distribution under scenario 0
  post_lambda_scn0 <-  read.csv(paste0(wd0, "output2/output_0/", 
                                       city, "/binom_05yrs.csv"))
  
  #### optimal scenario ###
  
  #data under optimal scenario
  dataframe_pt_scn <-  read.csv(paste0(wd0, "data/data_ghana/Sample_sizes_ghana_05yrs_scenario",
                                       output, ".csv"))
  #posterior distribution under optimal scenario
  post_lambda_opt <-  read.csv(paste0(wd0, "output2/output_", 
                                      output, "/", city, 
                                      "/binom_05yrs.csv"))
  
  #Calculate expected and estimated seroprevalence
  serop_opt_sc <- serop_calc(dataframe_pt_scn, 
                             post_lambda_opt, city
                             true_lambda_city)[2]
  
  true_z_opt_sc <- serop_calc(dataframe_pt_scn, 
                              post_lambda_opt,
                              city,
                              true_lambda_city)[1]
  
  serop_sc0 <- serop_calc(dataframe_scn0, 
                          post_lambda_scn0, 
                          city, 
                          true_lambda_city)[2]
  
  true_z_sc0 <- serop_calc(dataframe_scn0,
                           post_lambda_scn0, 
                           city, 
                           true_lambda_city)[1]
  
  #Make dataset tidy
  serop_opt_sc <- as.data.frame(serop_opt_sc)
  colnames(serop_opt_sc) <- c("V1", "V2", "V3")
  serop_opt_sc$age <- seq(1,94,1) #age from 1 to max_age (94 for Ghana)
  true_z_opt_sc <- as.data.frame(true_z_opt_sc)
  colnames(true_z_opt_sc) <- c("V1", "V2", "V3")
  true_z_opt_sc$age <- c(12,17,22,27,32,37,42,47,52,57,62,79.5) #mid_age point
  
  serop_sc0 <- as.data.frame(serop_sc0)
  colnames(serop_sc0) <- c("V1", "V2", "V3")
  serop_sc0$age <- seq(1,94,1) #age from 1 to max_age (94 for Ghana)
  true_z_sc0 <- as.data.frame(true_z_sc0)
  colnames(true_z_sc0) <- c("V1", "V2", "V3")
  true_z_sc0$age <- c(12,17,22,27,32,37,42,47,52,57,62,79.5) #mid_age point
  
  #Plot seroprevalence under baseline scenario
  plot_fit0 <- plot_seroprevalence(serop_sc0, true_z_sc0, "green" ) + 
    ggtitle(city) + 
    ylab("% Seroprevalence")
  
  #Plot seroprevalence under optimal scenario
  plot_fitopt <- plot_seroprevalence(serop_opt_sc, true_z_opt_sc, "#ff6600" ) 

  #Create single dataset fr optimal and baseline scenarios
  serop_sc0$scenario <- "scenario 0" #baseline scenario
  serop_opt_sc$scenario <- if (city == "Kumasi") {
    "scenario D"}   else {"scenario B"} #change based on optimal scenario!
  dataset <- rbind(serop_sc0, serop_opt_sc)
  
  #Plot to compare estimated seroprevalence under baseline and optimal scenarios
  plot_lines <- plot_lines(dataset) 
  
  return(list(plot_fit0, plot_fitopt, plot_lines)) #three plots
  
}

# Plot for each city
Accra1_scnA <- scenario_execution("Accra", "Pos_Accra", "C") [[1]] + 
  ggtitle("Accra") + ylab("% Seroprevalence")
Accra2_optscn <- scenario_execution("Accra", "Pos_Accra", "C") [[2]] 
Accra3_lines <- scenario_execution("Accra", "Pos_Accra", "C") [[3]] 

Kumasi1_scnA <- scenario_execution("Kumasi", "Pos_Kumasi", "E") [[1]] + 
  ggtitle("Kumasi") + ylab("% Seroprevalence")
Kumasi2_optscn <- scenario_execution("Kumasi", "Pos_Kumasi", "E") [[2]]
Kumasi3_lines <- scenario_execution("Kumasi", "Pos_Kumasi", "E") [[3]]

Tamale1_scnA <- scenario_execution("Tamale", "Pos_Tamale", "C") [[1]] + 
  ggtitle("Tamale") + ylab("% Seroprevalence")
Tamale2_optscn <- scenario_execution("Tamale", "Pos_Tamale", "C") [[2]]
Tamale3_lines <- scenario_execution("Tamale", "Pos_Tamale", "C") [[3]]


# Arrange plot
plot_f <- ggarrange(Accra1_scnA, Kumasi1_scnA, Tamale1_scnA,
                    Accra2_optscn, Kumasi2_optscn, Tamale2_optscn,
                    Accra3_lines, Kumasi3_lines, Tamale3_lines,
                    nrow = 3, ncol = 3)

ggsave(
  "Seroprevalence_estimate.png",
  plot = plot_f,
  device = png,
  path = paste0(wd0, "multiplot/"),
  scale = 0.8,
  units = "mm",
  width = 350,
  height= 300,
  dpi = 300)
