# Supplementary material for: A simulation-based method to inform serosurvey design for estimating the force of infection using existing blood samples
Source: PLoS Comput Biol. 2023 Nov 27;19(11):e1011666. doi: 10.1371/journal.pcbi.1011666 (PMC10727435; doi:10.1371/journal.pcbi.1011666)
Supplement: S1 Code — Within the "script" directory, the main analysis using Model 1 can be executed using sequentially numbered files 1 to 6. The analysis pertaining to the antibody decay (model 2) and time-varying FOI (model 3) can be run using the scripts numbered 7 to 10. (ZIP) [file pcbi.1011666.s002.zip › Seroprevalence_study_design/script/8_stat_decay.R]

######################################################################################################
#                        MEAN, BIAS, UNCERTAINTY AND COVERAGE CALCULATION                           #
#                                             and                                                   #
#                                  OPTIMAL SCENARIO SELECTION                                       #
#####################################################################################################

# NB: Move the output folder from cluster to your working folder and then run the statistical  analysis !!


library(tidyverse)

#Set to folder
wd0 <-  "C:/Users/av1421/OneDrive - Imperial College London/dengue_simul_study/Dengue-seroprevalence-review/"

# Specify scenario, age/category and city 
scenario <- c("0","A","B","C","D","E")

age_category <- c("05yrs")

city <- c("Accra", "Tamale", "Kumasi")

Pos_city <- c("Pos_Accra", "Pos_Tamale", "Pos_Kumasi")

nsim <- 1000 #change to 1000 

#Load functions for statistical analysis
setwd(paste0(wd0, "/R"))

source("function_stat_analysis2.R")

dataset_crt_fin2 <- data.frame()

#Load dataset with total number of samples to test for each city based on each scenario

dataset_sum_nsamples_ghana <- read.csv(paste0(wd0, "/data/data_ghana/tot_samp_ghana.csv"))


######ùùùùù

wd1 <- paste0(wd0, "output2_pr1")

#Read Cattarino FOI
true_lambda_new <- read.csv(paste0(wd0, "/data/data_ghana/FOI_Ghana_shapefiles.csv"),          
                            header = TRUE)
true_lambda_new_doubled <- true_lambda_new * 2

for (i in 1:length(city)){
  
  #05yrs
  statistical_analysis_decay(city[i], scenario[1], true_lambda_new_doubled, age_category[1], nsim, wd1)
  statistical_analysis_decay(city[i], scenario[2], true_lambda_new_doubled, age_category[1], nsim, wd1)
  statistical_analysis_decay(city[i], scenario[3], true_lambda_new_doubled, age_category[1], nsim, wd1)
  statistical_analysis_decay(city[i], scenario[4], true_lambda_new_doubled, age_category[1], nsim, wd1)
  statistical_analysis_decay(city[i], scenario[5], true_lambda_new_doubled, age_category[1], nsim, wd1)
  statistical_analysis_decay(city[i], scenario[6], true_lambda_new_doubled, age_category[1], nsim, wd1)
  
  
}


#SELECTION OF THE BEST SCENARIO

for (i in 1:length(city)){
  
  city_5yrs_bias <- selection_criterion(city[i], #city under analysis
                                        age_category[1], #age group
                                        dataset_sum_nsamples_ghana, #nsamples
                                        wd1) #working directory
  
  
  
  city_5yrs_bias$city <- city[i]
  
  dataset_crt_fin2 <- rbind(dataset_crt_fin2, city_5yrs_bias) #create a single dataframe with results
  
  write.csv(dataset_crt_fin2, paste0(wd0, "scenario_PR/selected_scenario_bias_ghana_decayFOI_1.csv"))
  
}


########################
dataset_crt_fin2 <- data.frame()

wd1 <- paste0(wd0, "output2_pr2")

#Read Cattarino FOI
true_lambda_new <- read.csv(paste0(wd0, "/data/data_ghana/FOI_Ghana_shapefiles.csv"),           #CHANGE BASE DON FOI 
                            header = TRUE)

for (i in 1:length(city)){
  
  #05yrs
  statistical_analysis_decay(city[i], scenario[1], true_lambda_new, age_category[1], nsim, wd1)
  statistical_analysis_decay(city[i], scenario[2], true_lambda_new, age_category[1], nsim, wd1)
  statistical_analysis_decay(city[i], scenario[3], true_lambda_new, age_category[1], nsim, wd1)
  statistical_analysis_decay(city[i], scenario[4], true_lambda_new, age_category[1], nsim, wd1)
  statistical_analysis_decay(city[i], scenario[5], true_lambda_new, age_category[1], nsim, wd1)
  statistical_analysis_decay(city[i], scenario[6], true_lambda_new, age_category[1], nsim, wd1)
  
  
}


#SELECTION OF THE BEST SCENARIO

for (i in 1:length(city)){
  
  city_5yrs_bias <- selection_criterion(city[i], #city under analysis
                                        age_category[1], #age group
                                        dataset_sum_nsamples_ghana, #nsamples
                                        wd1) #working directory
  
  
  
  city_5yrs_bias$city <- city[i]
  
  dataset_crt_fin2 <- rbind(dataset_crt_fin2, city_5yrs_bias) #create a single dataframe with results
  
  write.csv(dataset_crt_fin2, paste0(wd0, "scenario_PR/selected_scenario_bias_ghana_decayFOI_2.csv"))
  
}


#########################
dataset_crt_fin2 <- data.frame()
wd1 <- paste0(wd0, "output2_pr3")

#Read Cattarino FOI
true_lambda_new <- read.csv(paste0(wd0, "/data/data_ghana/FOI_Ghana_shapefiles.csv"),           #CHANGE BASE DON FOI 
                            header = TRUE)

for (i in 1:length(city)){
  
  #05yrs
  statistical_analysis_decay(city[i], scenario[1], true_lambda_new, age_category[1], nsim, wd1)
  statistical_analysis_decay(city[i], scenario[2], true_lambda_new, age_category[1], nsim, wd1)
  statistical_analysis_decay(city[i], scenario[3], true_lambda_new, age_category[1], nsim, wd1)
  statistical_analysis_decay(city[i], scenario[4], true_lambda_new, age_category[1], nsim, wd1)
  statistical_analysis_decay(city[i], scenario[5], true_lambda_new, age_category[1], nsim, wd1)
  statistical_analysis_decay(city[i], scenario[6], true_lambda_new, age_category[1], nsim, wd1)
  
  
}


#SELECTION OF THE BEST SCENARIO

for (i in 1:length(city)){
  
  city_5yrs_bias <- selection_criterion(city[i], #city under analysis
                                        age_category[1], #age group
                                        dataset_sum_nsamples_ghana, #nsamples
                                        wd1) #working directory
  
  
  
  city_5yrs_bias$city <- city[i]
  
  dataset_crt_fin2 <- rbind(dataset_crt_fin2, city_5yrs_bias) #create a single dataframe with results
  
  write.csv(dataset_crt_fin2, paste0(wd0, "scenario_PR/selected_scenario_bias_ghana_decayFOI_3.csv"))
  
}
